# Supplementary material for: Phylogeography of a good Caribbean disperser: Argiope argentata (Araneae, Araneidae) and a new ‘cryptic’ species from Cuba
Source: Zookeys. 2016 Oct 19;(625):25–44. doi: 10.3897/zookeys.625.8729 (PMC5096361; doi:10.3897/zookeys.625.8729)
Supplement: XML Treatment for Argiope butchko [file zookeys.625.8729-treatment1.xml]

<!DOCTYPE tp:taxon-treatment
  PUBLIC "-//TaxonX//DTD Taxonomic Treatment Publishing DTD v0 20100105//EN" "tax-treatment-NSO.dtd">
<tp:taxon-treatment xmlns:tp="http://www.plazi.org/taxpub"><tp:treatment-meta><kwd-group><label>Taxon classification</label><kwd><named-content content-type="kingdom">Animalia</named-content></kwd><kwd><named-content content-type="order">Araneae</named-content></kwd><kwd><named-content content-type="family">Araneidae</named-content></kwd></kwd-group><mixed-citation publication-type="journal"><person-group><name><surname>Agnarsson</surname><given-names>Ingi</given-names></name><name><surname>LeQuier</surname><given-names>Stephanie M.</given-names></name><name><surname>Kuntner</surname><given-names>Matjaž</given-names></name><name><surname>Cheng</surname><given-names>Ren-Chung</given-names></name><name><surname>Coddington</surname><given-names>Jonathan A.</given-names></name><name><surname>Binford</surname><given-names>Greta</given-names></name></person-group><article-title>Phylogeography of a good Caribbean disperser: <italic><tp:taxon-name><tp:taxon-name-part taxon-name-part-type="genus">Argiope</tp:taxon-name-part> <tp:taxon-name-part taxon-name-part-type="species">argentata</tp:taxon-name-part></tp:taxon-name></italic> (<tp:taxon-name><tp:taxon-name-part taxon-name-part-type="order">Araneae</tp:taxon-name-part></tp:taxon-name>, <tp:taxon-name><tp:taxon-name-part taxon-name-part-type="family">Araneidae</tp:taxon-name-part></tp:taxon-name>) and a new ‘cryptic’ species from Cuba</article-title><source>Zookeys</source><day>19</day><month>10</month><year>2016</year><volume>2016</volume><issue>625</issue><fpage>25</fpage><lpage>44</lpage><pub-id pub-id-type="doi">10.3897/zookeys.625.8729</pub-id></mixed-citation></tp:treatment-meta><tp:nomenclature><tp:taxon-name>
              <tp:taxon-name-part taxon-name-part-type="genus">Argiope</tp:taxon-name-part>
              <tp:taxon-name-part taxon-name-part-type="species">butchko</tp:taxon-name-part>
              <object-id xmlns:xlink="http://www.w3.org/1999/xlink" content-type="zoobank" xlink:type="simple">http://zoobank.org/CF438FAF-2E27-44A4-9FF3-1DADDDA942DD</object-id>
            </tp:taxon-name><tp:taxon-authority>LeQuier &amp; Agnarsson</tp:taxon-authority><tp:taxon-status xmlns:xlink="http://www.w3.org/1999/xlink" xlink:type="simple">sp. n.</tp:taxon-status></tp:nomenclature><tp:treatment-sec sec-type="etymology" id="SECID0EADAG"><title>Etymology.</title><p>The species epithet, a noun in apposition, honors the memory of Dennis Butchko, an inspiring science teacher.</p></tp:treatment-sec><tp:treatment-sec sec-type="type material" id="SECID0EFDAG"><title>Type material.</title><p>Female holotype from Siboney, Santiago de Cuba (<named-content xmlns:xlink="http://www.w3.org/1999/xlink" content-type="dwc:verbatimCoordinates" xlink:type="simple"><named-content content-type="geo-json" specific-use="{&#34;type&#34;:&#34;Point&#34;,&#34;coordinates&#34;:[-75.707600,19.960800]}" id="NCID0EODAG" xlink:type="simple">19.9608°N, 75.7076°W</named-content></named-content>), April 1, 2012, Col. Team CarBio, deposited in the Smithsonian (<named-content xmlns:xlink="http://www.w3.org/1999/xlink" content-type="dwc:institutional_code" xlink:type="simple">NMNH</named-content>). Two female paratypes, one from the type location and one from Sierra de Camaguey, Camaguey, Cuba (<named-content xmlns:xlink="http://www.w3.org/1999/xlink" content-type="dwc:verbatimCoordinates" xlink:type="simple"><named-content content-type="geo-json" specific-use="{&#34;type&#34;:&#34;Point&#34;,&#34;coordinates&#34;:[-77.788200,21.591600]}" id="NCID0EWDAG" xlink:type="simple">21.5916°N, 77.7882°W</named-content></named-content>). Three male paratypes, one from holotype location, one from Sierra de Camaguey, Camaguey, Cuba, and one from Viñales, Sierra de los Órganos ,Pinar del Rio, Cuba <named-content xmlns:xlink="http://www.w3.org/1999/xlink" content-type="dwc:verbatimCoordinates" xlink:type="simple"><named-content content-type="geo-json" specific-use="{&#34;type&#34;:&#34;Point&#34;,&#34;coordinates&#34;:[-83.738300,22.621000]}" id="NCID0E5DAG" xlink:type="simple">22.6210°N, 83.7383°W</named-content></named-content>. Paratypes will be deposited in the Smithsonian (<named-content xmlns:xlink="http://www.w3.org/1999/xlink" content-type="dwc:institutional_code" xlink:type="simple">NMNH</named-content>).</p></tp:treatment-sec><tp:treatment-sec sec-type="diagnosis" id="SECID0EDEAG"><title>Diagnosis.</title><p>
              <italic><tp:taxon-name><tp:taxon-name-part taxon-name-part-type="genus">Argiope</tp:taxon-name-part> <tp:taxon-name-part taxon-name-part-type="species">butchko</tp:taxon-name-part></tp:taxon-name></italic> sp. n. differs from all other <italic><tp:taxon-name><tp:taxon-name-part taxon-name-part-type="genus">Argiope</tp:taxon-name-part></tp:taxon-name></italic> except <italic><tp:taxon-name><tp:taxon-name-part taxon-name-part-type="genus">Argiope</tp:taxon-name-part> <tp:taxon-name-part taxon-name-part-type="species">argentata</tp:taxon-name-part></tp:taxon-name></italic> by the presence of the embolic distal curl (Levi, 2004: fig. 43, arrow). No distinct feature of the male palp and female epigynum were found that reliably diagnose <tp:taxon-name><tp:taxon-name-part taxon-name-part-type="genus">Argiope</tp:taxon-name-part> <tp:taxon-name-part taxon-name-part-type="aberration">butchko</tp:taxon-name-part></tp:taxon-name> sp. n. from <italic><tp:taxon-name><tp:taxon-name-part taxon-name-part-type="genus">Argiope</tp:taxon-name-part> <tp:taxon-name-part taxon-name-part-type="species">argentata</tp:taxon-name-part></tp:taxon-name></italic>.</p><p>
              <italic><tp:taxon-name><tp:taxon-name-part taxon-name-part-type="genus">Argiope</tp:taxon-name-part> <tp:taxon-name-part taxon-name-part-type="species">butchko</tp:taxon-name-part></tp:taxon-name></italic> sp. n. and <italic><tp:taxon-name><tp:taxon-name-part taxon-name-part-type="genus">Argiope</tp:taxon-name-part> <tp:taxon-name-part taxon-name-part-type="species">argentata</tp:taxon-name-part></tp:taxon-name></italic> can be diagnosed from one another, and other related <italic><tp:taxon-name><tp:taxon-name-part taxon-name-part-type="genus">Argiope</tp:taxon-name-part></tp:taxon-name></italic> species, on the basis of the following unique, synapomorphic, mtDNA nucleotide substitutions at the following standard DNA barcode alignment positions in each species (following <xref ref-type="bibr" rid="B3">Agnarsson et al. (2015)</xref>):</p><!--PageBreak--><p>
              <italic><tp:taxon-name><tp:taxon-name-part taxon-name-part-type="genus">Argiope</tp:taxon-name-part> <tp:taxon-name-part taxon-name-part-type="species">butchko</tp:taxon-name-part></tp:taxon-name></italic>: A (127), C (133), C (157) C (178), T (190), G (208), C (226), A (293), G (316), A (379, G (502), G (508), C (607); <italic><tp:taxon-name><tp:taxon-name-part taxon-name-part-type="genus">Argiope</tp:taxon-name-part> <tp:taxon-name-part taxon-name-part-type="species">argentata</tp:taxon-name-part></tp:taxon-name></italic>: G (49), G (211), A (508), A (511), G (643).</p><!--PageBreak--><!--PageBreak--></tp:treatment-sec><tp:treatment-sec sec-type="description" id="SECID0ERHAG"><title>Description.</title><p>Males and females of this species closely resemble <italic><tp:taxon-name><tp:taxon-name-part taxon-name-part-type="genus">Argiope</tp:taxon-name-part> <tp:taxon-name-part taxon-name-part-type="species">argentata</tp:taxon-name-part></tp:taxon-name></italic> (<xref ref-type="bibr" rid="B30">Fabricius 1775</xref>; <xref ref-type="bibr" rid="B50">Levi 1983</xref>; <xref ref-type="bibr" rid="B51">Levi 2004</xref>). Males have a distal curl on the embolus (<xref ref-type="bibr" rid="B51">Levi 2004</xref>: fig. 43, arrow) and a median apophysis that is blunt at the tip (Figs <xref ref-type="fig" rid="F4">4m, o</xref>, <xref ref-type="fig" rid="F5">5</xref>). Females of <italic><tp:taxon-name><tp:taxon-name-part taxon-name-part-type="genus">Argiope</tp:taxon-name-part> <tp:taxon-name-part taxon-name-part-type="species">argentata</tp:taxon-name-part></tp:taxon-name></italic> typically have a brown sternum with a median white line (<xref ref-type="bibr" rid="B49">Levi 1968</xref>). In <italic><tp:taxon-name><tp:taxon-name-part taxon-name-part-type="genus">Argiope</tp:taxon-name-part> <tp:taxon-name-part taxon-name-part-type="species">butchko</tp:taxon-name-part></tp:taxon-name></italic> sp. n. the posterior half of the sternum is white or off-white and the anterior half is brown with a small median white dot on the anterior edge (Fig. <xref ref-type="fig" rid="F4">4c</xref>). However, this feature is not clearly diagnostic as variation is observed in <italic><tp:taxon-name><tp:taxon-name-part taxon-name-part-type="genus">Argiope</tp:taxon-name-part> <tp:taxon-name-part taxon-name-part-type="species">argentata</tp:taxon-name-part></tp:taxon-name></italic>. The epigynum of <italic><tp:taxon-name><tp:taxon-name-part taxon-name-part-type="genus">Argiope</tp:taxon-name-part> <tp:taxon-name-part taxon-name-part-type="species">butchko</tp:taxon-name-part></tp:taxon-name></italic> sp. n. has a wider posterior plate than Caribbean <italic><tp:taxon-name><tp:taxon-name-part taxon-name-part-type="genus">Argiope</tp:taxon-name-part> <tp:taxon-name-part taxon-name-part-type="species">argentata</tp:taxon-name-part></tp:taxon-name></italic> and a smaller anterior bulge (Fig. <xref ref-type="fig" rid="F4">4G–I</xref>), but again variation in <italic><tp:taxon-name><tp:taxon-name-part taxon-name-part-type="genus">Argiope</tp:taxon-name-part> <tp:taxon-name-part taxon-name-part-type="species">argentata</tp:taxon-name-part></tp:taxon-name></italic> outside the Caribbean suggests this feature is not diagnostic for the species.</p><p>
              <italic>Dimensions</italic> (mm). Holotype (female) - Total body length excluding chelicera 10.74, carapace length 5.00, carapace width 4.36. Leg I: femur length 8.28, patella and tibia length 8.63mm, metatarsus 8.00, tarsus 2.09. Leg II: patella and tibia length 8.06. Leg III: patella and tibia length 4.66. Leg IV: patella and tibia length 7.13.</p><p>
              <italic>Variation</italic> (mm). Female (N=4) - Total body length ranged from 10.29–10.74, carapace length 3.84–5.00, carapace width 3.16–4.36. Leg I: femur length 6.50–8.28, patella and tibia length 6.40–8.63, metatarsus 5.77–8.00, tarsus 1.80–2.09. Leg II: patella and tibia length 7.83–8.06. Leg III: patella and tibia length 3.73–4.66. Leg IV: patella and tibia length 4.66–7.13. <italic>Male</italic> (N=3) - Total body length ranged from 2.88–3.44, carapace length 1.70–1.88, carapace width 1.44–1.57. Leg I: femur length 1.62–2.14, patella and tibia length 1.99–2.37, metatarsus 1.74–1.88, tarsus 0.81–0.88. Leg II: patella and tibia length 1.41–1.90. Leg III: patella and tibia length N/A. Leg IV: patella and tibia length 1.40–1.63.</p></tp:treatment-sec><tp:treatment-sec sec-type="distribution" id="SECID0ELLAG"><title>Distribution.</title><p>The species is restricted to Cuba.</p></tp:treatment-sec><tp:treatment-sec sec-type="natural history" id="SECID0EQLAG"><title>Natural history note.</title><p>Three embolus tips were found embedded in the epigynum of a female <italic><tp:taxon-name><tp:taxon-name-part taxon-name-part-type="genus">Argiope</tp:taxon-name-part> <tp:taxon-name-part taxon-name-part-type="species">butchko</tp:taxon-name-part></tp:taxon-name></italic>, one in the left opening and two in the right opening (Fig. <xref ref-type="fig" rid="F4">4g–h</xref>) This is similar to <italic><tp:taxon-name><tp:taxon-name-part taxon-name-part-type="genus">Argiope</tp:taxon-name-part> <tp:taxon-name-part taxon-name-part-type="species">argentata</tp:taxon-name-part></tp:taxon-name></italic>, which has been known to have up to five embolic tips in one female (<xref ref-type="bibr" rid="B43">Jaeger 2012</xref>).</p></tp:treatment-sec><tp:treatment-sec><!--Section generated to contain objects referenced in tp:taxon-treatment.--><fig id="F4" position="float" orientation="portrait"><label>Figure 4.</label><caption><p>Female holotype <italic><tp:taxon-name><tp:taxon-name-part taxon-name-part-type="genus">Argiope</tp:taxon-name-part> <tp:taxon-name-part taxon-name-part-type="species">butchko</tp:taxon-name-part></tp:taxon-name></italic> sp. n. <bold>a</bold> dorsal <bold>b</bold> lateral <bold>c</bold> ventral; Male paratype <italic><tp:taxon-name><tp:taxon-name-part taxon-name-part-type="genus">Argiope</tp:taxon-name-part> <tp:taxon-name-part taxon-name-part-type="species">butchko</tp:taxon-name-part></tp:taxon-name></italic> sp. n. <bold>d</bold> dorsal <bold>e</bold> lateral <bold>f</bold> ventral <bold>g</bold> external epigynum <bold>h</bold> external epigynum illustration showing spermatheca and spiraling ducts <bold>i</bold> internal epigynum illustration dorsal <bold>m</bold> palp lateral <bold>n</bold> palp ventral; <italic><tp:taxon-name><tp:taxon-name-part taxon-name-part-type="genus">Argiope</tp:taxon-name-part> <tp:taxon-name-part taxon-name-part-type="species">argentata</tp:taxon-name-part></tp:taxon-name></italic> <bold>j</bold> external epigynum <bold>k</bold> external epigynum illustration showing spermatheca and spiraling ducts <bold>l</bold> internal epigynum illustration dorsal <bold>o</bold> palp lateral <bold>p</bold> palp ventral.</p></caption><graphic xmlns:xlink="http://www.w3.org/1999/xlink" xlink:href="zookeys-625-025-g004.jpg" position="float" orientation="portrait" xlink:type="simple" id="oo_107223.jpg"/></fig><fig id="F5" position="float" orientation="portrait"><label>Figure 5.</label><caption><p>Comparative morphology of the male palpal organ of the widespread <italic><tp:taxon-name><tp:taxon-name-part taxon-name-part-type="genus">Argiope</tp:taxon-name-part> <tp:taxon-name-part taxon-name-part-type="species">argentata</tp:taxon-name-part></tp:taxon-name></italic> and the new <italic><tp:taxon-name><tp:taxon-name-part taxon-name-part-type="genus">Argiope</tp:taxon-name-part> <tp:taxon-name-part taxon-name-part-type="species">butchko</tp:taxon-name-part></tp:taxon-name></italic>. No clearly diagnostic features were identified in the new species, though slight differences in the terminal parts of the median apophysis and the embolus are observed and merit further comparative investigation.</p></caption><graphic xmlns:xlink="http://www.w3.org/1999/xlink" xlink:href="zookeys-625-025-g005.jpg" position="float" orientation="portrait" xlink:type="simple" id="oo_107226.jpg"/></fig></tp:treatment-sec><ref-list><ref id="B3"><mixed-citation xmlns:xlink="http://www.w3.org/1999/xlink" xlink:type="simple">
          <person-group><name name-style="western"><surname>Agnarsson</surname><given-names>I</given-names></name><name name-style="western"><surname>Jencik</surname><given-names>BB</given-names></name><name name-style="western"><surname>Veve</surname><given-names>GM</given-names></name><name name-style="western"><surname>Hanitriniaina</surname><given-names>S</given-names></name><name name-style="western"><surname>Agostini</surname><given-names>D</given-names></name><name name-style="western"><surname>Goh</surname><given-names>SP</given-names></name><name name-style="western"><surname>Pruitt</surname><given-names>J</given-names></name><name name-style="western"><surname>Kuntner</surname><given-names>M</given-names></name></person-group> (<year>2015</year>) <article-title>Systematics of the Madagascar Anelosimus spiders: remarkable local richness and endemism, and dual colonization from the Americas.</article-title> <source>ZooKeys</source> <volume>509</volume>: <fpage>13</fpage>–<lpage>52</lpage>. doi: <ext-link xlink:type="simple" ext-link-type="doi" xlink:href="10.3897/zookeys.509.8897">10.3897/zookeys.509.8897</ext-link></mixed-citation></ref><ref id="B30"><mixed-citation xmlns:xlink="http://www.w3.org/1999/xlink" xlink:type="simple">
          <person-group><name name-style="western"><surname>Fabricius</surname><given-names>JC</given-names></name></person-group> (<year>1775</year>) <source>Systema Entomologiae, sistens Insectorum classes,ordines,genera,species,adiectis,synonymis,locis descriptionibus observationibus</source>. <comment>[Publ. not given]</comment>, <publisher-loc>Flensbergi</publisher-loc> et <publisher-loc>Lipsiae</publisher-loc>.</mixed-citation></ref><ref id="B50"><mixed-citation xmlns:xlink="http://www.w3.org/1999/xlink" xlink:type="simple">
          <person-group><name name-style="western"><surname>Levi</surname><given-names>HW</given-names></name></person-group> (<year>1983</year>) <article-title>The orb-weaver genera <italic><tp:taxon-name><tp:taxon-name-part taxon-name-part-type="genus">Argiope</tp:taxon-name-part></tp:taxon-name></italic>, <italic><tp:taxon-name><tp:taxon-name-part taxon-name-part-type="genus">Gea</tp:taxon-name-part></tp:taxon-name></italic> and <italic><tp:taxon-name><tp:taxon-name-part taxon-name-part-type="genus">Neogea</tp:taxon-name-part></tp:taxon-name></italic> from the western Pacific region (<tp:taxon-name><tp:taxon-name-part taxon-name-part-type="order">Araneae</tp:taxon-name-part></tp:taxon-name>: <tp:taxon-name><tp:taxon-name-part taxon-name-part-type="subfamily">Argiopinae</tp:taxon-name-part></tp:taxon-name>, <tp:taxon-name><tp:taxon-name-part taxon-name-part-type="family">Araneidae</tp:taxon-name-part></tp:taxon-name>).</article-title> <source>Bulletin of the Museum of Comparative Zoology</source> <volume>150</volume>: <fpage>247</fpage>–<lpage>338</lpage>.</mixed-citation></ref><ref id="B51"><mixed-citation xmlns:xlink="http://www.w3.org/1999/xlink" xlink:type="simple">
          <person-group><name name-style="western"><surname>Levi</surname><given-names>HW</given-names></name></person-group> (<year>2004</year>) <article-title>Comments and new records for the American genera <tp:taxon-name><tp:taxon-name-part taxon-name-part-type="genus">Gea</tp:taxon-name-part></tp:taxon-name> and <tp:taxon-name><tp:taxon-name-part taxon-name-part-type="genus">Argiope</tp:taxon-name-part></tp:taxon-name> with the description of a new species (<tp:taxon-name><tp:taxon-name-part taxon-name-part-type="order">Araneae</tp:taxon-name-part></tp:taxon-name>: <tp:taxon-name><tp:taxon-name-part taxon-name-part-type="family">Araneidae</tp:taxon-name-part></tp:taxon-name>).</article-title> <source>Bulletin of the Museum of Comparative Zoology</source> <volume>158</volume>: <fpage>47</fpage>–<lpage>65</lpage>. doi: <ext-link xlink:type="simple" ext-link-type="doi" xlink:href="10.3099/0027-4100(2004)158[47:canrft]2.0.co;2">10.3099/0027-4100(2004)158[47:canrft]2.0.co;2</ext-link></mixed-citation></ref><ref id="B49"><mixed-citation xmlns:xlink="http://www.w3.org/1999/xlink" xlink:type="simple">
          <person-group><name name-style="western"><surname>Levi</surname><given-names>HW</given-names></name></person-group> (<year>1968</year>) <source>The spider genera <italic><tp:taxon-name><tp:taxon-name-part taxon-name-part-type="genus">Gea</tp:taxon-name-part></tp:taxon-name></italic> and <italic><tp:taxon-name><tp:taxon-name-part taxon-name-part-type="genus">Argiope</tp:taxon-name-part></tp:taxon-name></italic> in America (<tp:taxon-name><tp:taxon-name-part taxon-name-part-type="order">Araneae</tp:taxon-name-part></tp:taxon-name>: <tp:taxon-name><tp:taxon-name-part taxon-name-part-type="family">Araneidae</tp:taxon-name-part></tp:taxon-name>)</source>. <publisher-name>Harvard University</publisher-name>, <publisher-loc>Cambridge</publisher-loc>.</mixed-citation></ref><ref id="B43"><mixed-citation xmlns:xlink="http://www.w3.org/1999/xlink" xlink:type="simple">
          <person-group><name name-style="western"><surname>Jaeger</surname><given-names>P</given-names></name></person-group> (<year>2012</year>) <article-title>A review on the spider genus <tp:taxon-name><tp:taxon-name-part taxon-name-part-type="genus">Argiope</tp:taxon-name-part></tp:taxon-name> Audouin 1826 with special emphasis on broken emboli in female epigynes (<tp:taxon-name><tp:taxon-name-part taxon-name-part-type="order">Araneae</tp:taxon-name-part></tp:taxon-name>: <tp:taxon-name><tp:taxon-name-part taxon-name-part-type="family">Araneidae</tp:taxon-name-part></tp:taxon-name>: <tp:taxon-name><tp:taxon-name-part taxon-name-part-type="subfamily">Argiopinae</tp:taxon-name-part></tp:taxon-name>).</article-title> <source>Beitraege zur Araneologie</source> <volume>7</volume>: <fpage>272</fpage>–<lpage>331</lpage>.</mixed-citation></ref></ref-list></tp:taxon-treatment>
