# Supplementary material for: Phylogeography of a good Caribbean disperser: Argiope argentata (Araneae, Araneidae) and a new ‘cryptic’ species from Cuba
Source: Zookeys. 2016 Oct 19;(625):25–44. doi: 10.3897/zookeys.625.8729 (PMC5096361; doi:10.3897/zookeys.625.8729)
Supplement: Supplementary material 4 — Table S1 [file zookeys-625-025-s004.xlsx]

## Sheet: Sheet4
Code	Species	Sex	Country	Lat	Long	Date collected	Stored at	Specimen no.	Accession no.
									COI	28S	H3
00000162A_Martinique	Argiope argentata	M	Martinique	14.4962	-61.072	2013/March/30	University of Vermont	00000162A	KX817139
00000226A_Montserrat	Argiope argentata	F	Montserrat	16.8077	-62.2023	2013/March/4	University of Vermont	00000226A	KX817156
00000341A_Montserrat	Argiope argentata	F	Montserrat	16.773	-62.2089	2013/March/30	University of Vermont	00000341A	KX817079
00000467A_Martinique	Argiope argentata	F	Martinique	14.4962	-61.072	2013/March/20	University of Vermont	00000467A	KX817104
00000473A_Martinique	Argiope argentata	F	Martinique	14.4962	-61.072	2013/March/30	University of Vermont	00000473A	KX817115
00000482A_Martinique	Argiope argentata	J	Martinique	14.4962	-61.072	2013/March/20	University of Vermont	00000482A	KX817081
00000501A_Martinique	Argiope argentata	F	Martinique	14.4962	-61.072	2013/March/30	University of Vermont	00000501A	KX817097
00000507A_Montserrat	Argiope argentata	F	Montserrat	16.7656	-62.1754	2013/March/4	University of Vermont	00000507A	KX817122
00000548A_Martinique	Argiope argentata	F	Martinique	14.4743	-60.8146	2013/March/18	University of Vermont	00000548A	KX817109
00001179A_LesserAntilles	Argiope argentata	F	Guadeloupe	16.4398	-61.4205	2013/March/9-10	University of Vermont	00001179A	KX817165
00001283A_Anguilla	Argiope argentata	F	Anguilla	18.1164	-62.9881	2013/January/30	University of Vermont	00001283A	KX817150
00001298A_LesserAntilles	Argiope argentata	M	Guadeloupe	16.4398	-61.4205	2013/March/9-10	University of Vermont	00001298A	KX817167
00001328A_SaintBarts	Argiope argentata	F	Saint Barts	17.8891	-62.8226	2013/Janaury/22	University of Vermont	00001328A	KX817132
00001396A_LesserAntilles	Argiope argentata	M	Guadeloupe	16.4398	-61.4205	2013/March/9-10	University of Vermont	00001396A	KX817110
00001646A_SaintLucia	Argiope argentata	M	Saint Lucia	13.9636	-60.9302	2013/Arpil/11	University of Vermont	00001646A	KX817093
00001694A_SaintLucia	Argiope argentata	F	Saint Lucia	13.8668	-60.9177	2013/Arpil/11	University of Vermont	00001694A	KX817145
00001697A_SaintLucia	Argiope argentata	M	Saint Lucia	13.8668	-60.9177	2013/Arpil/11	University of Vermont	00001697A	KX817120
00003172A_Jamaica	Argiope argentata	F	Jamaica	17.7376	-77.2246	2013/November/26	University of Vermont	00003172A	KX817100
00003358A_Jamaica	Argiope argentata	J	Jamaica	18.4589	-77.6059	2013/November/12	University of Vermont	00003358A	KX817084
00003391A_Jamaica	Argiope argentata	F	Jamaica	18.4589	-77.6059	2013/November/12	University of Vermont	00003391A	KX817083
00003856A_Jamaica	Argiope argentata	F	Jamaica	17.7376	-77.2246	2013/November/26	University of Vermont	00003856A	KX817078
00003942A_Jamaica	Argiope argentata	J	Jamaica	18.0535	-76.5995	2013/November/15	University of Vermont	00003942A	KX817101
00392667_PuertoRico	Argiope argentata	M	Puerto Rico	17.9715	-66.868	2011/July/27-29	University of Vermont	00392667	KX817108
00392668_PuertoRico	Argiope argentata	M	Puerto Rico	17.9715	-66.868	2011/July/19-22	University of Vermont	00392668	KX817168
00392694_PuertoRico	Argiope argentata	F	Puerto Rico	17.9715	-66.868	2011/July/19-22	University of Vermont	00392694	KX817125
00392703_PuertoRico	Argiope argentata	F	Puerto Rico	18.1733	-66.5901	2011/July/27-29	University of Vermont	00392703	KX817082
00392705_PuertoRico	Argiope argentata	F	Puerto Rico	17.9715	-66.868	2011/July/27-29	University of Vermont	00392705	KX817157
00392711_PuertoRico	Argiope argentata	F	Puerto Rico	17.9715	-66.868	2011/July/27-29	University of Vermont	00392711	KX817153
00392721_PuertoRico	Argiope argentata	F	Puerto Rico	18.1733	-66.5901	2011/July/27-29	University of Vermont	00392721	KX817123
00392796_PuertoRico	Argiope argentata	J	Puerto Rico	17.9539	-66.8492	2011/July/19-22	University of Vermont	00392796	KX817121
00392833_PuertoRico	Argiope argentata	F	Puerto Rico	17.9539	-66.8492	2011/July/19-22	University of Vermont	00392833	KX817155
00782050_PuertoRico	Argiope argentata	F	Puerto Rico	17.9715	-66.868	2011/July/19-22	University of Vermont	00782050	KX817087
00782191_PuertoRico	Argiope argentata	F	Puerto Rico	18.1733	-66.5901	2011/July/27-29	University of Vermont	00782191	KX817159
00782222_PuertoRico	Argiope argentata	F	Puerto Rico	17.9532	-66.8808	2011/July/27-29	University of Vermont	00782222	KX817170
00782276_PuertoRico	Argiope argentata	F	Puerto Rico	18.1733	-66.5901	2011/July/27-29	University of Vermont	00782276	KX817136
00782773_DominicanRepublic	Argiope argentata	F	Dominican Republic	18.4905	-71.682	2012/July/02	University of Vermont	00782773	KX817137
00782778_DominicanRepublic	Argiope argentata	F	Dominican Republic	18.4905	-71.682	2012/July/02	University of Vermont	00782778	KX817166
00782779_DominicanRepublic	Argiope argentata	F	Dominican Republic	18.4905	-71.682	2012/July/02	University of Vermont	00782779	KX817116
00782784_DominicanRepublic	Argiope argentata	F	Dominican Republic	18.29	-71.4	2012/July/2	University of Vermont	00782784	KX817102
00782785_DominicanRepublic	Argiope argentata	F	Dominican Republic	18.29	-71.4	2012/July/2	University of Vermont	00782785	KX817140
00782803_DominicanRepublic	Argiope argentata	M	Dominican Republic	18.3158	-71.5849	2012/July/4	University of Vermont	00782803	KX817086
00783306_PuertoRico	Argiope argentata	F	Puerto Rico	17.9715	-66.868	2011/July/27-29	University of Vermont	00783306	KX817107
00783334_PuertoRico	Argiope argentata	F	Puerto Rico	18.086	-67.145	2011/July/27-29	University of Vermont	00783334	KX817149
00783335_PuertoRico	Argiope argentata	F	Puerto Rico	17.9806	-67.1663	2011/July/22	University of Vermont	00783335	KX817076
00783336_PuertoRico	Argiope argentata	F	Puerto Rico	17.9532	-66.8808	2011/July/27-29	University of Vermont	00783336	KX817135
00783339_PuertoRico	Argiope argentata	F	Puerto Rico	17.9715	-66.868	2011/July/27-29	University of Vermont	00783339	KX817141
00783346_PuertoRico	Argiope argentata	F	Puerto Rico	17.9715	-66.868	2011/July/27-29	University of Vermont	00783346	KX817144
00784642_PuertoRico	Argiope argentata	M	Puerto Rico	18.053	-67.888	2012/May/21-25	University of Vermont	00784642	KX817092
00784903_DominicanRepublic	Argiope argentata	F	Dominican Republic	19.789	-70.717	2012/June/21	University of Vermont	00784903	KX817117
00784931_DominicanRepublic	Argiope argentata	J	Dominican Republic	19.789	-70.717	2012/June/22	University of Vermont	00784931	KX817085
00784962_DominicanRepublic	Argiope argentata	F	Dominican Republic	19.789	-70.717	2012/June/22	University of Vermont	00784962	KX817094
00785105_DominicanRepublic	Argiope argentata	F	Dominican Republic	19.8934	-71.6534	2012/June/23	University of Vermont	00785105	KX817127
00785158_DominicanRepublic	Argiope argentata	M	Dominican Republic	19.8934	-71.6534	2012/June/23	University of Vermont	00785158	KX817152
00785190_PuertoRico	Argiope argentata	J	Puerto Rico	18.0724	-67.9256	2012/May/21-25	University of Vermont	00785190	KX817164
00785331_DominicanRepublic	Argiope argentata	J	Dominican Republic	19.8934	-71.6534	2012/June/23	University of Vermont	00785331	KX817143
00785385_DominicanRepublic	Argiope argentata	F	Dominican Republic	19.789	-70.717	2012/June/22	University of Vermont	00785385	KX817162
00785408_DominicanRepublic	Argiope argentata	F	Dominican Republic	19.789	-70.717	2012/June/21	University of Vermont	00785408	KX817118
00785558_DominicanRepublic	Argiope argentata	F	Dominican Republic	19.789	-70.717	2012/June/22	University of Vermont	00785558	KX817128
00785611_DominicanRepublic	Argiope argentata	F	Dominican Republic	19.789	-70.717	2012/June/22	University of Vermont	00785611	KX817138
00786703_PuertoRico	Argiope argentata	J	Puerto Rico	18.08	-67.9	2012/May/21-25	University of Vermont	00786703	KX817124
00786761_PuertoRico	Argiope argentata	J	Puerto Rico	18.085	-67.851	21-25.v.2012	University of Vermont	00786761	KX817106
00786810_PuertoRico	Argiope argentata	M	Puerto Rico	18.08	-67.9	2012/May/21-25	University of Vermont	00786810	KX817146
00786869_PuertoRico	Argiope argentata	J	Puerto Rico	17.9539	-66.8492	2012/May/21-25	University of Vermont	00786869	KX817133
00786871_PuertoRico	Argiope argentata	J	Puerto Rico	18.087	-67.9009	2012/May/21-25	University of Vermont	00786871	KX817160
00786881_PuertoRico	Argiope argentata	F	Puerto Rico	18.085	-67.851	21-25.v.2012	University of Vermont	00786881	KX817103
00786954_PuertoRico	Argiope argentata	M	Puerto Rico	17.9539	-66.8492	2012/May/21-25	University of Vermont	00786954	KX817119
00786988_PuertoRico	Argiope argentata	F	Puerto Rico	18.053	-67.888	2012/May/21-25	University of Vermont	00786988	KX817096
00787042_DominicanRepublic	Argiope argentata	F	Dominican Republic	17.8401	-71.6298	2012/July/9	University of Vermont	00787042	KX817088
00787118_DominicanRepublic	Argiope argentata	F	Dominican Republic	17.8401	-71.6298	2012/July/09	University of Vermont	00787118	KX817095
00787122_DominicanRepublic	Argiope argentata	J	Dominican Republic	17.8401	-71.6298	2012/July/09	University of Vermont	00787122	KX817105
00788069_LesserAntilles	Argiope argentata	M	Guadeloupe	16.4398	-61.4205	2013/March/9-10	University of Vermont	00788069	KX817099
00788096_LesserAntilles	Argiope argentata	F	Guadeloupe	16.4398	-61.4205	2013/March/9-10	University of Vermont	00788096	KX817114
Arg0032_USA	Argiope argentata	F	USA	33.05	-117.3	2004/June	Ezlab	Arg0032	KJ957947	KX817072	KX817070
Arg0177_PuertoRico	Argiope argentata	F	Puerto Rico	17.9539	-66.8626	2011/september/21	Ezlab	Arg0177	KX817091
Arg0178_PuertoRico	Argiope argentata	F	Puerto Rico	17.9539	-66.8626	2011/september/21	Ezlab	Arg0178	KX817151	KJ958095	KJ957998
Arg0939_CostaRica	Argiope argentata	F	Costa Rica	8.39	-83.28		Ezlab	Arg0939	KX817080
SDP62033-13_USA	Argiope argentata	?	United States	32.876	-117.248	2013/October/15	BOLD	SDP62033-13	SDP62033-13 (BOLD)
00001075A_USA	Argiope aurantia	J	USA	29.637	-82.2398	2013/April/12	University of Vermont	00001075A	KX817129
00001177A_USA	Argiope aurantia	J	USA	29.637	-82.2398	2013/April/12	University of Vermont	00001177A	KX817075
00001263A_USA	Argiope aurantia	J	USA	29.637	-82.2398	2013/April/12	University of Vermont	00001263A	KX817089
00001267A_USA	Argiope aurantia	J	USA	29.637	-82.2398	2013/April/12	University of Vermont	00001267A	KX817142
00001285A_USA	Argiope aurantia	J	USA	33.0391	-79.5646	2013/April/7	University of Vermont	00001285A	KX817158
00001351A_USA	Argiope aurantia	J	USA	29.637	-82.2398	2013/April/12	University of Vermont	00001351A	KX817147
A_aurantia_USA04	Argiope aurantia	M	USA				Ezlab	Arg0344	KX817098	KJ958097	KJ958000
A_australis_SouthAfrica01	Argiope australis	F	South Africa				Ezlab	Arg0339	KJ957951	KJ958098	KJ958001
A_blanda_CostaRica01	Argiope blanda	F	Costa Rica			2005/Augest/28	Ezlab	Arg0110	KJ957952	KJ958099	KJ958002
A_blanda_CostaRica02	Argiope blanda	F	Costa Rica			2005/Augest/28	Ezlab	Arg0111	KX817090
A_bruennichi_Japan02	Argiope bruennichi	F	Japan	35.6333	139.633		Ezlab	Arg0107	KJ957954	KJ958100	KX817071
00004508A_Cuba	Argiope butchko	M	Cuba	20.3272	-74.5931		University of Vermont	00004508A	KX817131	KX817073	KX817069
00783240_Cuba	Argiope butchko	J	Cuba	20.3273	-74.5932	2012/April/06-07	University of Vermont	00783240	KX817148
00784318_Cuba	Argiope butchko	M	Cuba	22.5353	-83.7009	2009/April/21	University of Vermont	00784318	KX817126
00784710_Cuba	Argiope butchko	M	Cuba	22.5601	-83.8332	2012/April/17	University of Vermont	00784710	KX817113
00784833_Cuba	Argiope butchko	F	Cuba	20.3272	-74.5931	2012/April/6-7	University of Vermont	00784833	KX817112
00785121_Cuba	Argiope butchko	F	Cuba	21.5481	-77.7784	13-14.iv.2012	University of Vermont	00785121	KX817077
00785261_Cuba	Argiope butchko	F	Cuba	19.95	-75.7	2012/April/01	University of Vermont	00785261	KX817130
00787506_Cuba	Argiope butchko	J	Cuba	22.5353	-83.7009	2009/April/21	University of Vermont	00787506	KX817111
00787718_Cuba	Argiope butchko	M	Cuba	19.9608	-75.7076	2012/Arpil/1	University of Vermont	00787718	KX817171
00787722_Cuba	Argiope butchko	M	Cuba	19.9608	-75.7076	2012/Arpil/1	University of Vermont	00787722	KX817169
A_levii_Mozambique02	Argiope levii	F	Mozambique	-18.9808	34.3351	2013/March/25	Ezlab	Arg0342	KJ957970	KJ958114	KJ958018
A_lobata_Spain02	Argiope lobata	M	Spain				Ezlab	Arg0161	KJ957971		KJ958019
A_submaronica_CostaRico01	Argiope submaronica	M	USA	33.05	-117.3	2004/June	Ezlab	Arg0120	KX817074	KJ958130
A_submaronica_USA01	Argiope submaronica	F	Costa Rica			2006	Ezlab	Arg0124	KJ957989		KJ958027
00004193A_DominicanRepublic	Argiope trifaciata	F	Dominican Republic	19.789	-70.726		University of Vermont	00004193A	KX817134
00784823_DominicanRepublic	Argiope trifaciata	F	Dominican Republic	19.8502	-70.6494		University of Vermont	00784823	KX817161
00785609_Cuba	Argiope trifaciata	M	Cuba	20.3273	-74.5932		University of Vermont	00785609	KX817154
A_trifaciata_SouthAfrica01	Argiope trifaciata	J	Botswana	-18.9667	27.9	2001/Augest/22	Ezlab	Arg0133	KX817163
A_trifaciata_SouthAfrica03	Argiope trifaciata	F	Botswana	-18.9667	27.9	2001/Augest/22	Ezlab	Arg0131	KJ957990	KJ958131	KJ958035
