# Supplementary material for: Phylogeography of a good Caribbean disperser: Argiope argentata (Araneae, Araneidae) and a new ‘cryptic’ species from Cuba
Source: Zookeys. 2016 Oct 19;(625):25–44. doi: 10.3897/zookeys.625.8729 (PMC5096361; doi:10.3897/zookeys.625.8729)
Supplement: Supplementary material 5 — Table S2 [file zookeys-625-025-s005.xlsx]

## Sheet: Sheet1
Table S2. Results of Fst and Kxy (average number of nucleotide differences) analyses among specimens from all islands and mainland. The Cuban specimens, here described as a new species, stand out in both analyses indicating genetic isolation and divergence.
	#Cuba	#Martinique	#Montserrat	#Guadalupe	#StLucia	#Jamaica	#Puerto_Rico	#Dominican_Republic
#Cuba
#Martinique	0.93761
#Montserrat	0.91389	0.74286
#Guadalupe	0.92046	0.78919	-0.17391
#StLucia	0.91089	0.05714	0.63158	0.68
#Jamaica	0.93341	0.87732	0.79487	0.83721	0.79577
#Puerto_Rico	0.9098	0.67783	0.52467	0.58554	0.57522	0.75399
#Dominican_Republic	0.91815	0.75446	0.5597	0.67038	0.63852	0.76354	0.59515
#USA	0.95343	0.96471	0.93617	0.95122	0.91304	0.96429	0.92233	0.932
average number of pairwise nucleotide differences (Kxy
#Cuba	#Cuba	#Martinique	#Montserrat	#Guadalupe	#StLucia	#Jamaica	#Puerto_Rico	#Dominican_Republic
#Martinique	30.6333
#Montserrat	28	5.83333
#Guadalupe	27.8	6.16667	1.53333
#StLucia	30.8	1.94444	6.33333	6.66667
#Jamaica	30.2	8.96667	7.8	8.6	9.46667
#Puerto_Rico	30.2839	5.65054	4.88172	5.11613	6.24731	7.80645
#Dominican_Republic	30.3158	6.39474	4.70175	5.67368	6.64912	7.06316	5.90492
#USA	30.3	14.1667	15.6667	16.4	15.3333	16.8	17	15.7368
