# Supplementary material for: Phylogeography of a good Caribbean disperser: Argiope argentata (Araneae, Araneidae) and a new ‘cryptic’ species from Cuba
Source: Zookeys. 2016 Oct 19;(625):25–44. doi: 10.3897/zookeys.625.8729 (PMC5096361; doi:10.3897/zookeys.625.8729)
Supplement: Supplementary material 6 — Table S3 [file zookeys-625-025-s006.xlsx]

## Sheet: Genetic Distances
Genetic distances among all ingroup specimens, see details of analysis below
	00000162A_Martinique	00000226A_Montserrat	00000341A_Montserrat	00000467A_Martinique	00000473A_Martinique	00000482A_Martinique	00000501A_Martinique	00000507A_Montserrat	00000548A_Martinique	00001179A_LesserAntilles	00001283A_Anguilla	00001298A_LesserAntilles	00001328A_SaintBarts	00001396A_LesserAntilles	00001646A_SaintLucia	00001694A_SaintLucia	00001697A_SaintLucia	00003172A_Jamaica	00003358A_Jamaica	00003391A_Jamaica	00003856A_Jamaica	00003942A_Jamaica	00004508A_Cuba	00392667_PuertoRico	00392668_PuertoRico	00392694_PuertoRico	00392703_PuertoRico	00392705_PuertoRico	00392711_PuertoRico	00392721_PuertoRico	00392796_PuertoRico	00392833_PuertoRico	00782050_PuertoRico	00782191_PuertoRico	00782222_PuertoRico	00782276_PuertoRico	00782773_DominicanRepublic	00782778_DominicanRepublic	00782779_DominicanRepublic	00782784_DominicanRepublic	00782785_DominicanRepublic	00782803_DominicanRepublic	00783240_Cuba	00783306_PuertoRico	00783334_PuertoRico	00783335_PuertoRico	00783336_PuertoRico	00783339_PuertoRico	00783346_PuertoRico
00000162A_Martinique
00000226A_Montserrat	0.0110384
00000341A_Montserrat	0.0110384	0
00000467A_Martinique	0	0.0110384	0.0110384
00000473A_Martinique	0.00549486	0.0129135	0.0129135	0.00549486
00000482A_Martinique	0	0.0110384	0.0110384	0	0.00549486
00000501A_Martinique	0	0.0110384	0.0110384	0	0.00549486	0
00000507A_Montserrat	0.00917935	0.00549143	0.00549143	0.00917935	0.0110454	0.00917935	0.00917935
00000548A_Martinique	0	0.0110384	0.0110384	0	0.00549486	0	0	0.00917935
00001179A_LesserAntilles	0.0110384	0	0	0.0110384	0.0129135	0.0110384	0.0110384	0.00549143	0.0110384
00001283A_Anguilla	0.0129053	0.00182511	0.00182511	0.0129053	0.0147896	0.0129053	0.0129053	0.00733727	0.0129053	0.00182511
00001298A_LesserAntilles	0.0147615	0.00365331	0.00365331	0.0147615	0.0166524	0.0147615	0.0147615	0.00917935	0.0147615	0.00365331	0.00549143
00001328A_SaintBarts	0.0110384	0	0	0.0110384	0.0129135	0.0110384	0.0110384	0.00549143	0.0110384	0	0.00182511	0.00365331
00001396A_LesserAntilles	0.0110384	0	0	0.0110384	0.0129135	0.0110384	0.0110384	0.00549143	0.0110384	0	0.00182511	0.00365331	0
00001646A_SaintLucia	0.00733727	0.0147802	0.0147802	0.00733727	0.00182398	0.00733727	0.00733727	0.0129053	0.00733727	0.0147802	0.016663	0.0185302	0.0147802	0.0147802
00001694A_SaintLucia	0	0.0110384	0.0110384	0	0.00549486	0	0	0.00917935	0	0.0110384	0.0129053	0.0147615	0.0110384	0.0110384	0.00733727
00001697A_SaintLucia	0.00365558	0.0110454	0.0110454	0.00365558	0.00182511	0.00365558	0.00365558	0.00918511	0.00365558	0.0110454	0.0129135	0.0147708	0.0110454	0.0110454	0.00365558	0.00365558
00003172A_Jamaica	0.0147855	0.0148043	0.0148043	0.0147855	0.0166797	0.0147855	0.0147855	0.00920574	0.0147855	0.0148043	0.0166903	0.0166797	0.0148043	0.0148043	0.0185607	0.0147855	0.0147949
00003358A_Jamaica	0.0185793	0.0186031	0.0186031	0.0185793	0.0204941	0.0185793	0.0185793	0.0129556	0.0185793	0.0186031	0.0205073	0.0204941	0.0186031	0.0186031	0.0223909	0.0185793	0.0185912	0.00366143
00003391A_Jamaica	0.0185793	0.0186031	0.0186031	0.0185793	0.0204941	0.0185793	0.0185793	0.0129556	0.0185793	0.0186031	0.0205073	0.0204941	0.0186031	0.0186031	0.0223909	0.0185793	0.0185912	0.00366143	0
00003856A_Jamaica	0.0147855	0.0148043	0.0148043	0.0147855	0.0166797	0.0147855	0.0147855	0.00920574	0.0147855	0.0148043	0.0166903	0.0166797	0.0148043	0.0148043	0.0185607	0.0147855	0.0147949	0	0.00366143	0.00366143
00003942A_Jamaica	0.0147855	0.0148043	0.0148043	0.0147855	0.0166797	0.0147855	0.0147855	0.00920574	0.0147855	0.0148043	0.0166903	0.0166797	0.0148043	0.0148043	0.0185607	0.0147855	0.0147949	0	0.00366143	0.00366143	0
00004508A_Cuba	0.0622252	0.0560498	0.0560498	0.0622252	0.0601857	0.0622252	0.0622252	0.0560878	0.0622252	0.0560498	0.0581131	0.0520211	0.0560498	0.0560498	0.0622252	0.0622252	0.0622677	0.0603755	0.060525	0.060525	0.0603755	0.0603755
00392667_PuertoRico	0.0129053	0.00182511	0.00182511	0.0129053	0.0147896	0.0129053	0.0129053	0.00733727	0.0129053	0.00182511	0.00365786	0.00549143	0.00182511	0.00182511	0.016663	0.0129053	0.0129135	0.0166903	0.0205073	0.0205073	0.0166903	0.0166903	0.0581131
00392668_PuertoRico	0.00917935	0.00919089	0.00919089	0.00917935	0.0110454	0.00917935	0.00917935	0.00733727	0.00917935	0.00919089	0.0110523	0.0129053	0.00919089	0.00919089	0.0129053	0.00917935	0.00918511	0.0129263	0.0129556	0.0129556	0.0129263	0.0129263	0.0602267	0.0110523
00392694_PuertoRico	0.00734909	0.00921154	0.00921154	0.00734909	0.00921154	0.00734909	0.00734909	0.0073537	0.00734909	0.00921154	0.0110773	0.0129345	0.00921154	0.00921154	0.0110703	0.00734909	0.0073537	0.0129556	0.0167452	0.0167452	0.0129556	0.0129556	0.0644751	0.0110773	0.0073537
00392703_PuertoRico	0.00917935	0.00919089	0.00919089	0.00917935	0.0110454	0.00917935	0.00917935	0.00733727	0.00917935	0.00919089	0.0110523	0.0129053	0.00919089	0.00919089	0.0129053	0.00917935	0.00918511	0.0129263	0.0129556	0.0129556	0.0129263	0.0129263	0.0602267	0.0110523	0	0.0073537
00392705_PuertoRico	0.0110315	0.0110454	0.0110454	0.0110315	0.0129053	0.0110315	0.0110315	0.00918511	0.0110315	0.0110454	0.0129135	0.0110454	0.0110454	0.0110454	0.0147708	0.0110315	0.0110384	0.0147949	0.0148285	0.0148285	0.0147949	0.0147949	0.0581921	0.0129135	0.00182398	0.00920574	0.00182398
00392711_PuertoRico	0.00917935	0.00919089	0.00919089	0.00917935	0.0110454	0.00917935	0.00917935	0.00733727	0.00917935	0.00919089	0.0110523	0.0129053	0.00919089	0.00919089	0.0129053	0.00917935	0.00918511	0.0129263	0.0129556	0.0129556	0.0129263	0.0129263	0.0602267	0.0110523	0	0.0073537	0	0.00182398
00392721_PuertoRico	0.00917935	0.00919089	0.00919089	0.00917935	0.0110454	0.00917935	0.00917935	0.00733727	0.00917935	0.00919089	0.0110523	0.0129053	0.00919089	0.00919089	0.0129053	0.00917935	0.00918511	0.0129263	0.0129556	0.0129556	0.0129263	0.0129263	0.0602267	0.0110523	0	0.0073537	0	0.00182398	0
00392796_PuertoRico	0.0129053	0.00182511	0.00182511	0.0129053	0.0147896	0.0129053	0.0129053	0.00733727	0.0129053	0.00182511	0.00365786	0.00549143	0.00182511	0.00182511	0.016663	0.0129053	0.0129135	0.0166903	0.0205073	0.0205073	0.0166903	0.0166903	0.0581131	0.00365786	0.0110523	0.0110773	0.0110523	0.0129135	0.0110523	0.0110523
00392833_PuertoRico	0.00917935	0.0129053	0.0129053	0.00917935	0.0147708	0.00917935	0.00917935	0.0110384	0.00917935	0.0129053	0.0147802	0.0166419	0.0129053	0.0129053	0.0166419	0.00917935	0.0128972	0.0166691	0.016707	0.016707	0.0166691	0.0166691	0.0643152	0.0147802	0.00365331	0.0110633	0.00365331	0.005488	0.00365331	0.00365331	0.0147802
00782050_PuertoRico	0.00917935	0.00919089	0.00919089	0.00917935	0.0110454	0.00917935	0.00917935	0.00733727	0.00917935	0.00919089	0.0110523	0.0129053	0.00919089	0.00919089	0.0129053	0.00917935	0.00918511	0.0129263	0.0129556	0.0129556	0.0129263	0.0129263	0.0602267	0.0110523	0	0.0073537	0	0.00182398	0	0	0.0110523	0.00365331
00782191_PuertoRico	0.0129053	0.0129217	0.0129217	0.0129053	0.0147896	0.0129053	0.0129053	0.0110523	0.0129053	0.0129217	0.0147989	0.016663	0.0129217	0.0129217	0.016663	0.0129053	0.0129135	0.0166903	0.0167283	0.0167283	0.0166903	0.0166903	0.0644035	0.0147989	0.00365786	0.0110773	0.00365786	0.00549486	0.00365786	0.00365786	0.0147989	0.00733727	0.00365786
00782222_PuertoRico	0.00917935	0.00919089	0.00919089	0.00917935	0.0110454	0.00917935	0.00917935	0.00733727	0.00917935	0.00919089	0.0110523	0.0129053	0.00919089	0.00919089	0.0129053	0.00917935	0.00918511	0.0129263	0.0129556	0.0129556	0.0129263	0.0129263	0.0602267	0.0110523	0	0.0073537	0	0.00182398	0	0	0.0110523	0.00365331	0	0.00365786
00782276_PuertoRico	0.00922064	0.0110953	0.0110953	0.00922064	0.0110953	0.00922064	0.00922064	0.00922646	0.00922064	0.0110953	0.012972	0.0148379	0.0110953	0.0110953	0.0129638	0.00922064	0.00922646	0.0148622	0.0186765	0.0186765	0.0148622	0.0148622	0.0667011	0.012972	0.00922646	0.00182802	0.00922646	0.0110882	0.00922646	0.00922646	0.012972	0.0129556	0.00922646	0.012972	0.00922646
00782773_DominicanRepublic	0.0110384	0.00733727	0.00733727	0.0110384	0.0129135	0.0110384	0.0110384	0.00182511	0.0110384	0.00733727	0.00919089	0.0110384	0.00733727	0.00733727	0.0147802	0.0110384	0.0110454	0.0110703	0.0148379	0.0148379	0.0110703	0.0110703	0.0581525	0.00919089	0.00919089	0.00921154	0.00919089	0.0110454	0.00919089	0.00919089	0.00919089	0.0129053	0.00919089	0.0129217	0.00919089	0.0110953
00782778_DominicanRepublic	0.0110384	0.0110523	0.0110523	0.0110384	0.0129135	0.0110384	0.0110384	0.0054983	0.0110384	0.0110523	0.0129217	0.0147802	0.0110523	0.0110523	0.0147802	0.0110384	0.0110454	0.0110703	0.0148379	0.0148379	0.0110703	0.0110703	0.0623103	0.0129217	0.00919089	0.00921154	0.00919089	0.0110454	0.00919089	0.00919089	0.0129217	0.0129053	0.00919089	0.0129217	0.00919089	0.0110953	0.00365786
00782779_DominicanRepublic	0.0110384	0.00733727	0.00733727	0.0110384	0.0129135	0.0110384	0.0110384	0.00182511	0.0110384	0.00733727	0.00919089	0.0110384	0.00733727	0.00733727	0.0147802	0.0110384	0.0110454	0.0110703	0.0148379	0.0148379	0.0110703	0.0110703	0.0581525	0.00919089	0.00919089	0.00921154	0.00919089	0.0110454	0.00919089	0.00919089	0.00919089	0.0129053	0.00919089	0.0129217	0.00919089	0.0110953	0	0.00365786
00782784_DominicanRepublic	0.0110384	0.00733727	0.00733727	0.0110384	0.0129135	0.0110384	0.0110384	0.00182511	0.0110384	0.00733727	0.00919089	0.0110384	0.00733727	0.00733727	0.0147802	0.0110384	0.0110454	0.0110703	0.0148379	0.0148379	0.0110703	0.0110703	0.0581525	0.00919089	0.00919089	0.00921154	0.00919089	0.0110454	0.00919089	0.00919089	0.00919089	0.0129053	0.00919089	0.0129217	0.00919089	0.0110953	0	0.00365786	0
00782785_DominicanRepublic	0.00917935	0.00919089	0.00919089	0.00917935	0.0110454	0.00917935	0.00917935	0.00365786	0.00917935	0.00919089	0.0110523	0.0129053	0.00919089	0.00919089	0.0129053	0.00917935	0.00918511	0.00920574	0.0129556	0.0129556	0.00920574	0.00920574	0.0602267	0.0110523	0.00733727	0.0073537	0.00733727	0.00918511	0.00733727	0.00733727	0.0110523	0.0110384	0.00733727	0.0110523	0.00733727	0.00922646	0.00182511	0.00182511	0.00182511	0.00182511
00782803_DominicanRepublic	0.0129053	0.00919089	0.00919089	0.0129053	0.0110454	0.0129053	0.0129053	0.00734648	0.0129053	0.00919089	0.0110523	0.0129053	0.00919089	0.00919089	0.0129053	0.0129053	0.0129135	0.0129427	0.0167283	0.0167283	0.0129427	0.0129427	0.0560878	0.0110523	0.0110523	0.0110773	0.0110523	0.0129135	0.0110523	0.0110523	0.0110523	0.0147802	0.0110523	0.0147989	0.0110523	0.012972	0.0054983	0.0054983	0.0054983	0.0054983	0.00365786
00783240_Cuba	0.0561258	0.0500162	0.0500162	0.0561258	0.0541053	0.0561258	0.0561258	0.0500498	0.0561258	0.0500162	0.0520562	0.046025	0.0500162	0.0500162	0.0561258	0.0561258	0.0561638	0.0583354	0.0584794	0.0584794	0.0583354	0.0583354	0.00736094	0.0520562	0.0541419	0.0583354	0.0541419	0.0521264	0.0541419	0.0541419	0.0520562	0.0581921	0.0541419	0.0582713	0.0541419	0.060525	0.0520912	0.0562019	0.0520912	0.0520912	0.0541419	0.0500498
00783306_PuertoRico	0.0110315	0.0110454	0.0110454	0.0110315	0.0129053	0.0110315	0.0110315	0.00918511	0.0110315	0.0110454	0.0129135	0.0110454	0.0110454	0.0110454	0.0147708	0.0110315	0.0110384	0.0147949	0.0148285	0.0148285	0.0147949	0.0147949	0.0581921	0.0129135	0.00182398	0.00920574	0.00182398	0	0.00182398	0.00182398	0.0129135	0.005488	0.00182398	0.00549486	0.00182398	0.0110882	0.0110454	0.0110454	0.0110454	0.0110454	0.00918511	0.0129135	0.0521264
00783334_PuertoRico	0.0110384	0.0110523	0.0110523	0.0110384	0.0129135	0.0110384	0.0110384	0.00919089	0.0110384	0.0110523	0.0129217	0.0147802	0.0110523	0.0110523	0.0147802	0.0110384	0.0110454	0.0148043	0.0148379	0.0148379	0.0148043	0.0148043	0.0623103	0.0129217	0.00182511	0.00921154	0.00182511	0.00365558	0.00182511	0.00182511	0.0129217	0.00549143	0.00182511	0.0054983	0.00182511	0.0110953	0.0110523	0.0110523	0.0110523	0.0110523	0.00919089	0.0129217	0.0562019	0.00365558
00783335_PuertoRico	0.00917935	0.00919089	0.00919089	0.00917935	0.0110454	0.00917935	0.00917935	0.00733727	0.00917935	0.00919089	0.0110523	0.0129053	0.00919089	0.00919089	0.0129053	0.00917935	0.00918511	0.0129263	0.0129556	0.0129556	0.0129263	0.0129263	0.0602267	0.0110523	0	0.0073537	0	0.00182398	0	0	0.0110523	0.00365331	0	0.00365786	0	0.00922646	0.00919089	0.00919089	0.00919089	0.00919089	0.00733727	0.0110523	0.0541419	0.00182398	0.00182511
00783336_PuertoRico	0.00917935	0.0129053	0.0129053	0.00917935	0.0147708	0.00917935	0.00917935	0.0110384	0.00917935	0.0129053	0.0147802	0.0166419	0.0129053	0.0129053	0.0166419	0.00917935	0.0128972	0.0166691	0.016707	0.016707	0.0166691	0.0166691	0.0643152	0.0147802	0.00365331	0.0110633	0.00365331	0.005488	0.00365331	0.00365331	0.0147802	0	0.00365331	0.00733727	0.00365331	0.0129556	0.0129053	0.0129053	0.0129053	0.0129053	0.0110384	0.0147802	0.0581921	0.005488	0.00549143	0.00365331
00783339_PuertoRico	0.0110563	0.0110703	0.0110703	0.0110563	0.0129345	0.0110563	0.0110563	0.00920574	0.0110563	0.0110703	0.0129427	0.0148043	0.0110703	0.0110703	0.0148043	0.0110563	0.0110633	0.0148285	0.0148622	0.0148622	0.0148285	0.0148285	0.0624221	0.0129427	0.00182802	0.00922646	0.00182802	0.00366143	0.00182802	0.00182802	0.0129427	0.00550024	0.00182802	0.00550713	0.00182802	0.0111133	0.0110703	0.0110703	0.0110703	0.0110703	0.00920574	0.0129427	0.0563017	0.00366143	0.00366372	0.00182802	0.00550024
00783346_PuertoRico	0.0128972	0.00182398	0.00182398	0.0128972	0.0147802	0.0128972	0.0128972	0.00733268	0.0128972	0.00182398	0.00365558	0.005488	0.00182398	0.00182398	0.0166524	0.0128972	0.0129053	0.0166797	0.0204941	0.0204941	0.0166797	0.0166797	0.0580737	0.00365558	0.0110454	0.0110703	0.0110454	0.0129053	0.0110454	0.0110454	0.00365558	0.0147708	0.0110454	0.0147896	0.0110454	0.0129638	0.00918511	0.0129135	0.00918511	0.00918511	0.0110454	0.0110454	0.0520211	0.0129053	0.0129135	0.0110454	0.0147708	0.0129345
00784318_Cuba	0.0622252	0.0560498	0.0560498	0.0622252	0.0601857	0.0622252	0.0622252	0.0560878	0.0622252	0.0560498	0.0581131	0.0520211	0.0560498	0.0560498	0.0622252	0.0622252	0.0622677	0.0603755	0.060525	0.060525	0.0603755	0.0603755	0	0.0581131	0.0602267	0.0644751	0.0602267	0.0581921	0.0602267	0.0602267	0.0581131	0.0643152	0.0602267	0.0644035	0.0602267	0.0667011	0.0581525	0.0623103	0.0581525	0.0581525	0.0602267	0.0560878	0.00736094	0.0581921	0.0623103	0.0602267	0.0643152	0.0624221	0.0580737
00784642_PuertoRico	0.00917935	0.00919089	0.00919089	0.00917935	0.0110454	0.00917935	0.00917935	0.00733727	0.00917935	0.00919089	0.0110523	0.0129053	0.00919089	0.00919089	0.0129053	0.00917935	0.00918511	0.0129263	0.0129556	0.0129556	0.0129263	0.0129263	0.0602267	0.0110523	0	0.0073537	0	0.00182398	0	0	0.0110523	0.00365331	0	0.00365786	0	0.00922646	0.00919089	0.00919089	0.00919089	0.00919089	0.00733727	0.0110523	0.0541419	0.00182398	0.00182511	0	0.00365331	0.00182802	0.0110454
00784710_Cuba	0.0622252	0.0560498	0.0560498	0.0622252	0.0601857	0.0622252	0.0622252	0.0560878	0.0622252	0.0560498	0.0581131	0.0520211	0.0560498	0.0560498	0.0622252	0.0622252	0.0622677	0.0603755	0.060525	0.060525	0.0603755	0.0603755	0	0.0581131	0.0602267	0.0644751	0.0602267	0.0581921	0.0602267	0.0602267	0.0581131	0.0643152	0.0602267	0.0644035	0.0602267	0.0667011	0.0581525	0.0623103	0.0581525	0.0581525	0.0602267	0.0560878	0.00736094	0.0581921	0.0623103	0.0602267	0.0643152	0.0624221	0.0580737
00784833_Cuba	0.0603343	0.0541643	0.0541643	0.0603343	0.0582956	0.0603343	0.0603343	0.0542009	0.0603343	0.0541643	0.0562253	0.0501376	0.0541643	0.0541643	0.0603343	0.0603343	0.0603755	0.0584794	0.0586242	0.0586242	0.0584794	0.0584794	0.00366143	0.0562253	0.0583354	0.0625772	0.0583354	0.0563017	0.0583354	0.0583354	0.0562253	0.0624221	0.0583354	0.0625077	0.0583354	0.0647975	0.0562634	0.0604167	0.0562634	0.0562634	0.0583354	0.0542009	0.00366143	0.0563017	0.0604167	0.0583354	0.0624221	0.060525	0.0561871
00784903_DominicanRepublic	0.00917935	0.00919089	0.00919089	0.00917935	0.0110454	0.00917935	0.00917935	0.00365786	0.00917935	0.00919089	0.0110523	0.0129053	0.00919089	0.00919089	0.0129053	0.00917935	0.00918511	0.00920574	0.0129556	0.0129556	0.00920574	0.00920574	0.0602267	0.0110523	0.00733727	0.0073537	0.00733727	0.00918511	0.00733727	0.00733727	0.0110523	0.0110384	0.00733727	0.0110523	0.00733727	0.00922646	0.00182511	0.00182511	0.00182511	0.00182511	0	0.00365786	0.0541419	0.00918511	0.00919089	0.00733727	0.0110384	0.00920574	0.0110454
00784931_DominicanRepublic	0.0128891	0.0129053	0.0129053	0.0128891	0.0147708	0.0128891	0.0128891	0.00733727	0.0128891	0.0129053	0.0147802	0.0166419	0.0129053	0.0129053	0.0129053	0.0128891	0.0128972	0.0129263	0.016707	0.016707	0.0129263	0.0129263	0.0643152	0.0147802	0.0110384	0.0110633	0.0110384	0.0128972	0.0110384	0.0110384	0.0147802	0.0147615	0.0110384	0.0147802	0.0110384	0.0129556	0.00549143	0.00549143	0.00549143	0.00549143	0.00365331	0.00733727	0.0581921	0.0128972	0.0129053	0.0110384	0.0147615	0.0129263	0.0147708
00784962_DominicanRepublic	0.00917935	0.00919089	0.00919089	0.00917935	0.0110454	0.00917935	0.00917935	0.00365786	0.00917935	0.00919089	0.0110523	0.0129053	0.00919089	0.00919089	0.0129053	0.00917935	0.00918511	0.00920574	0.0129556	0.0129556	0.00920574	0.00920574	0.0602267	0.0110523	0.00733727	0.0073537	0.00733727	0.00918511	0.00733727	0.00733727	0.0110523	0.0110384	0.00733727	0.0110523	0.00733727	0.00922646	0.00182511	0.00182511	0.00182511	0.00182511	0	0.00365786	0.0541419	0.00918511	0.00919089	0.00733727	0.0110384	0.00920574	0.0110454
00785105_DominicanRepublic	0.00917935	0.00919089	0.00919089	0.00917935	0.0110454	0.00917935	0.00917935	0.00365786	0.00917935	0.00919089	0.0110523	0.0129053	0.00919089	0.00919089	0.0129053	0.00917935	0.00918511	0.00920574	0.0129556	0.0129556	0.00920574	0.00920574	0.0602267	0.0110523	0.00733727	0.0073537	0.00733727	0.00918511	0.00733727	0.00733727	0.0110523	0.0110384	0.00733727	0.0110523	0.00733727	0.00922646	0.00182511	0.00182511	0.00182511	0.00182511	0	0.00365786	0.0541419	0.00918511	0.00919089	0.00733727	0.0110384	0.00920574	0.0110454
00785121_Cuba	0.0582956	0.0561871	0.0561871	0.0582956	0.0562634	0.0582956	0.0582956	0.0562253	0.0582956	0.0561871	0.058256	0.0521478	0.0561871	0.0561871	0.0582956	0.0582956	0.0583354	0.060525	0.0606754	0.0606754	0.060525	0.060525	0.00923559	0.058256	0.0603755	0.0625772	0.0603755	0.0583354	0.0603755	0.0603755	0.058256	0.0644751	0.0603755	0.0645638	0.0603755	0.0647975	0.0582956	0.0624648	0.0582956	0.0582956	0.0603755	0.0562253	0.00550024	0.0583354	0.0624648	0.0603755	0.0644751	0.0625772	0.0582164
00785158_DominicanRepublic	0.0110315	0.0110454	0.0110454	0.0110315	0.0129053	0.0110315	0.0110315	0.00549486	0.0110315	0.0110454	0.0129135	0.0147708	0.0110454	0.0110454	0.0110454	0.0110315	0.0110384	0.0110633	0.0148285	0.0148285	0.0110633	0.0110633	0.0622677	0.0129135	0.00918511	0.00920574	0.00918511	0.0110384	0.00918511	0.00918511	0.0129135	0.0128972	0.00918511	0.0129135	0.00918511	0.0110882	0.00365558	0.00365558	0.00365558	0.00365558	0.00182398	0.00549486	0.0561638	0.0110384	0.0110454	0.00918511	0.0128972	0.0110633	0.0129053
00785190_PuertoRico	0.00917935	0.00919089	0.00919089	0.00917935	0.0110454	0.00917935	0.00917935	0.00733727	0.00917935	0.00919089	0.0110523	0.0129053	0.00919089	0.00919089	0.0129053	0.00917935	0.00918511	0.0129263	0.0129556	0.0129556	0.0129263	0.0129263	0.0602267	0.0110523	0	0.0073537	0	0.00182398	0	0	0.0110523	0.00365331	0	0.00365786	0	0.00922646	0.00919089	0.00919089	0.00919089	0.00919089	0.00733727	0.0110523	0.0541419	0.00182398	0.00182511	0	0.00365331	0.00182802	0.0110454
00785261_Cuba	0.0581525	0.0520211	0.0520211	0.0581525	0.0561258	0.0581525	0.0581525	0.0520562	0.0581525	0.0520211	0.0540688	0.0480175	0.0520211	0.0520211	0.0581525	0.0581525	0.0581921	0.0563017	0.0564403	0.0564403	0.0563017	0.0563017	0.00551253	0.0540688	0.0561638	0.0603755	0.0561638	0.0541419	0.0561638	0.0561638	0.0540688	0.0602267	0.0561638	0.0603089	0.0561638	0.0625772	0.0541053	0.0582316	0.0541053	0.0541053	0.0561638	0.0520562	0.00182398	0.0541419	0.0582316	0.0561638	0.0602267	0.0583354	0.0540323
00785331_DominicanRepublic	0.0147615	0.0147802	0.0147802	0.0147615	0.0166524	0.0147615	0.0147615	0.00919089	0.0147615	0.0147802	0.016663	0.0185302	0.0147802	0.0147802	0.0147802	0.0147615	0.0147708	0.0148043	0.0186031	0.0186031	0.0148043	0.0148043	0.0664148	0.016663	0.0129053	0.0129345	0.0129053	0.0147708	0.0129053	0.0129053	0.016663	0.0166419	0.0129053	0.016663	0.0129053	0.0148379	0.00733727	0.00733727	0.00733727	0.00733727	0.00549143	0.00919089	0.0602678	0.0147708	0.0147802	0.0129053	0.0166419	0.0148043	0.0166524
00785385_DominicanRepublic	0.0128891	0.0129053	0.0129053	0.0128891	0.0147708	0.0128891	0.0128891	0.00733727	0.0128891	0.0129053	0.0147802	0.0166419	0.0129053	0.0129053	0.0129053	0.0128891	0.0128972	0.0129263	0.016707	0.016707	0.0129263	0.0129263	0.0643152	0.0147802	0.0110384	0.0110633	0.0110384	0.0128972	0.0110384	0.0110384	0.0147802	0.0147615	0.0110384	0.0147802	0.0110384	0.0129556	0.00549143	0.00549143	0.00549143	0.00549143	0.00365331	0.00733727	0.0581921	0.0128972	0.0129053	0.0110384	0.0147615	0.0129263	0.0147708
00785408_DominicanRepublic	0.0110563	0.0110703	0.0110703	0.0110563	0.0129345	0.0110563	0.0110563	0.00550713	0.0110563	0.0110703	0.0129427	0.0148043	0.0110703	0.0110703	0.0148043	0.0110563	0.0110633	0.0110882	0.0148622	0.0148622	0.0110882	0.0110882	0.0624221	0.0129427	0.00920574	0.00922646	0.00920574	0.0110633	0.00920574	0.00920574	0.0129427	0.0129263	0.00920574	0.0129427	0.00920574	0.0111133	0.00366372	0.00366372	0.00366372	0.00366372	0.00182802	0.00550713	0.0563017	0.0110633	0.0110703	0.00920574	0.0129263	0.0110882	0.0129345
00785558_DominicanRepublic	0.0128891	0.0129053	0.0129053	0.0128891	0.0147708	0.0128891	0.0128891	0.00733727	0.0128891	0.0129053	0.0147802	0.0166419	0.0129053	0.0129053	0.0129053	0.0128891	0.0128972	0.0129263	0.016707	0.016707	0.0129263	0.0129263	0.0643152	0.0147802	0.0110384	0.0110633	0.0110384	0.0128972	0.0110384	0.0110384	0.0147802	0.0147615	0.0110384	0.0147802	0.0110384	0.0129556	0.00549143	0.00549143	0.00549143	0.00549143	0.00365331	0.00733727	0.0581921	0.0128972	0.0129053	0.0110384	0.0147615	0.0129263	0.0147708
00785611_DominicanRepublic	0.0128891	0.0129053	0.0129053	0.0128891	0.0147708	0.0128891	0.0128891	0.00733727	0.0128891	0.0129053	0.0147802	0.0166419	0.0129053	0.0129053	0.0129053	0.0128891	0.0128972	0.0129263	0.016707	0.016707	0.0129263	0.0129263	0.0643152	0.0147802	0.0110384	0.0110633	0.0110384	0.0128972	0.0110384	0.0110384	0.0147802	0.0147615	0.0110384	0.0147802	0.0110384	0.0129556	0.00549143	0.00549143	0.00549143	0.00549143	0.00365331	0.00733727	0.0581921	0.0128972	0.0129053	0.0110384	0.0147615	0.0129263	0.0147708
00786703_PuertoRico	0.00917935	0.00919089	0.00919089	0.00917935	0.0110454	0.00917935	0.00917935	0.00733727	0.00917935	0.00919089	0.0110523	0.0129053	0.00919089	0.00919089	0.0129053	0.00917935	0.00918511	0.0129263	0.0129556	0.0129556	0.0129263	0.0129263	0.0602267	0.0110523	0	0.0073537	0	0.00182398	0	0	0.0110523	0.00365331	0	0.00365786	0	0.00922646	0.00919089	0.00919089	0.00919089	0.00919089	0.00733727	0.0110523	0.0541419	0.00182398	0.00182511	0	0.00365331	0.00182802	0.0110454
00786761_PuertoRico	0.00917935	0.00919089	0.00919089	0.00917935	0.0110454	0.00917935	0.00917935	0.00733727	0.00917935	0.00919089	0.0110523	0.0129053	0.00919089	0.00919089	0.0129053	0.00917935	0.00918511	0.0129263	0.0129556	0.0129556	0.0129263	0.0129263	0.0602267	0.0110523	0	0.0073537	0	0.00182398	0	0	0.0110523	0.00365331	0	0.00365786	0	0.00922646	0.00919089	0.00919089	0.00919089	0.00919089	0.00733727	0.0110523	0.0541419	0.00182398	0.00182511	0	0.00365331	0.00182802	0.0110454
00786810_PuertoRico	0.00917935	0.00919089	0.00919089	0.00917935	0.0110454	0.00917935	0.00917935	0.00733727	0.00917935	0.00919089	0.0110523	0.0129053	0.00919089	0.00919089	0.0129053	0.00917935	0.00918511	0.0129263	0.0129556	0.0129556	0.0129263	0.0129263	0.0602267	0.0110523	0	0.0073537	0	0.00182398	0	0	0.0110523	0.00365331	0	0.00365786	0	0.00922646	0.00919089	0.00919089	0.00919089	0.00919089	0.00733727	0.0110523	0.0541419	0.00182398	0.00182511	0	0.00365331	0.00182802	0.0110454
00786869_PuertoRico	0.00917935	0.00919089	0.00919089	0.00917935	0.0110454	0.00917935	0.00917935	0.00733727	0.00917935	0.00919089	0.0110523	0.0129053	0.00919089	0.00919089	0.0129053	0.00917935	0.00918511	0.0129263	0.0129556	0.0129556	0.0129263	0.0129263	0.0602267	0.0110523	0	0.0073537	0	0.00182398	0	0	0.0110523	0.00365331	0	0.00365786	0	0.00922646	0.00919089	0.00919089	0.00919089	0.00919089	0.00733727	0.0110523	0.0541419	0.00182398	0.00182511	0	0.00365331	0.00182802	0.0110454
00786871_PuertoRico	0.0128972	0.00918511	0.00918511	0.0128972	0.0147802	0.0128972	0.0128972	0.0110454	0.0128972	0.00918511	0.0110454	0.0128972	0.00918511	0.00918511	0.0166524	0.0128972	0.0129053	0.0166797	0.0167177	0.0167177	0.0166797	0.0166797	0.0601857	0.0110454	0.00365558	0.0110703	0.00365558	0.00549143	0.00365558	0.00365558	0.0110454	0.00733268	0.00365558	0.00734187	0.00365558	0.0129638	0.0129135	0.0129135	0.0129135	0.0129135	0.0110454	0.0110454	0.0541053	0.00549143	0.00549486	0.00365558	0.00733268	0.00550368	0.0110384
00786881_PuertoRico	0.0110315	0.0110454	0.0110454	0.0110315	0.0129053	0.0110315	0.0110315	0.00918511	0.0110315	0.0110454	0.0129135	0.0147708	0.0110454	0.0110454	0.0147708	0.0110315	0.0110384	0.0147949	0.0148285	0.0148285	0.0147949	0.0147949	0.0622677	0.0129135	0.00182398	0.00920574	0.00182398	0.00365331	0.00182398	0.00182398	0.0129135	0.005488	0.00182398	0.00549486	0.00182398	0.0110882	0.0110454	0.0110454	0.0110454	0.0110454	0.00918511	0.0129135	0.0561638	0.00365331	0.00365558	0.00182398	0.005488	0.00366143	0.0129053
00786954_PuertoRico	0.00917935	0.00919089	0.00919089	0.00917935	0.0110454	0.00917935	0.00917935	0.00733727	0.00917935	0.00919089	0.0110523	0.0129053	0.00919089	0.00919089	0.0129053	0.00917935	0.00918511	0.0129263	0.0129556	0.0129556	0.0129263	0.0129263	0.0602267	0.0110523	0	0.0073537	0	0.00182398	0	0	0.0110523	0.00365331	0	0.00365786	0	0.00922646	0.00919089	0.00919089	0.00919089	0.00919089	0.00733727	0.0110523	0.0541419	0.00182398	0.00182511	0	0.00365331	0.00182802	0.0110454
00786988_PuertoRico	0.00917935	0.00919089	0.00919089	0.00917935	0.0110454	0.00917935	0.00917935	0.00733727	0.00917935	0.00919089	0.0110523	0.0129053	0.00919089	0.00919089	0.0129053	0.00917935	0.00918511	0.0129263	0.0129556	0.0129556	0.0129263	0.0129263	0.0602267	0.0110523	0	0.0073537	0	0.00182398	0	0	0.0110523	0.00365331	0	0.00365786	0	0.00922646	0.00919089	0.00919089	0.00919089	0.00919089	0.00733727	0.0110523	0.0541419	0.00182398	0.00182511	0	0.00365331	0.00182802	0.0110454
00787042_DominicanRepublic	0.0129053	0.00919089	0.00919089	0.0129053	0.0110454	0.0129053	0.0129053	0.00734648	0.0129053	0.00919089	0.0110523	0.0129053	0.00919089	0.00919089	0.0129053	0.0129053	0.0129135	0.0129427	0.0167283	0.0167283	0.0129427	0.0129427	0.0560878	0.0110523	0.0110523	0.0110773	0.0110523	0.0129135	0.0110523	0.0110523	0.0110523	0.0147802	0.0110523	0.0147989	0.0110523	0.012972	0.0054983	0.0054983	0.0054983	0.0054983	0.00365786	0	0.0500498	0.0129135	0.0129217	0.0110523	0.0147802	0.0129427	0.0110454
00787118_DominicanRepublic	0.0110384	0.00733727	0.00733727	0.0110384	0.0129135	0.0110384	0.0110384	0.00182511	0.0110384	0.00733727	0.00919089	0.0110384	0.00733727	0.00733727	0.0147802	0.0110384	0.0110454	0.0110703	0.0148379	0.0148379	0.0110703	0.0110703	0.0581525	0.00919089	0.00919089	0.00921154	0.00919089	0.0110454	0.00919089	0.00919089	0.00919089	0.0129053	0.00919089	0.0129217	0.00919089	0.0110953	0	0.00365786	0	0	0.00182511	0.0054983	0.0520912	0.0110454	0.0110523	0.00919089	0.0129053	0.0110703	0.00918511
00787122_DominicanRepublic	0.0129263	0.0129427	0.0129427	0.0129263	0.0148137	0.0129263	0.0129263	0.00735832	0.0129263	0.0129427	0.0148231	0.0166903	0.0129427	0.0129427	0.0166903	0.0129263	0.0129345	0.0129638	0.0167559	0.0167559	0.0129638	0.0129638	0.0603755	0.0148231	0.0110703	0.0110953	0.0110703	0.0129345	0.0110703	0.0110703	0.0148231	0.0148043	0.0110703	0.0148231	0.0110703	0.0129932	0.00550713	0.00550713	0.00550713	0.00550713	0.00366372	0.00735832	0.0542744	0.0129345	0.0129427	0.0110703	0.0148043	0.0129638	0.0148137
00787506_Cuba	0.0581525	0.0520211	0.0520211	0.0581525	0.0561258	0.0581525	0.0581525	0.0520562	0.0581525	0.0520211	0.0540688	0.0480175	0.0520211	0.0520211	0.0581525	0.0581525	0.0581921	0.0563017	0.0564403	0.0564403	0.0563017	0.0563017	0.00551253	0.0540688	0.0561638	0.0603755	0.0561638	0.0541419	0.0561638	0.0561638	0.0540688	0.0602267	0.0561638	0.0603089	0.0561638	0.0625772	0.0541053	0.0582316	0.0541053	0.0541053	0.0561638	0.0520562	0.00182398	0.0541419	0.0582316	0.0561638	0.0602267	0.0583354	0.0540323
00787718_Cuba	0.0601195	0.0539737	0.0539737	0.0601195	0.0580889	0.0601195	0.0601195	0.0540101	0.0601195	0.0539737	0.0560266	0.0499623	0.0539737	0.0539737	0.0601195	0.0601195	0.0601604	0.0582713	0.058415	0.058415	0.0582713	0.0582713	0.00920574	0.0560266	0.0581283	0.0623529	0.0581283	0.0561025	0.0581283	0.0581283	0.0560266	0.062199	0.0581283	0.062284	0.0581283	0.0645638	0.0560645	0.0602014	0.0560645	0.0560645	0.0581283	0.0540101	0.00920574	0.0561025	0.0602014	0.0581283	0.062199	0.0603089	0.0559888
00787722_Cuba	0.0600379	0.0539011	0.0539011	0.0600379	0.0580102	0.0600379	0.0600379	0.0539374	0.0600379	0.0539011	0.055951	0.0498954	0.0539011	0.0539011	0.0600379	0.0600379	0.0600787	0.0581921	0.0583354	0.0583354	0.0581921	0.0581921	0.00182802	0.055951	0.0580495	0.0622677	0.0580495	0.0560266	0.0580495	0.0580495	0.055951	0.0621142	0.0580495	0.062199	0.0580495	0.0644751	0.0559888	0.0601195	0.0559888	0.0559888	0.0580495	0.0539374	0.00550024	0.0560266	0.0601195	0.0580495	0.0621142	0.0602267	0.0559133
00788069_LesserAntilles	0.00733268	0.00365558	0.00365558	0.00733268	0.00919089	0.00733268	0.00733268	0.00182398	0.00733268	0.00365558	0.00549486	0.00733268	0.00365558	0.00365558	0.0110454	0.00733268	0.00733727	0.0110633	0.0148285	0.0148285	0.0110633	0.0110633	0.0581131	0.00549486	0.00549486	0.00550713	0.00549486	0.00733727	0.00549486	0.00549486	0.00549486	0.00918511	0.00549486	0.00919667	0.00549486	0.0073702	0.00365558	0.00734187	0.00365558	0.00365558	0.00549486	0.00919667	0.0520562	0.00733727	0.00734187	0.00549486	0.00918511	0.0073537	0.00549143
00788096_LesserAntilles	0.0110384	0	0	0.0110384	0.0129135	0.0110384	0.0110384	0.00549143	0.0110384	0	0.00182511	0.00365331	0	0	0.0147802	0.0110384	0.0110454	0.0148043	0.0186031	0.0186031	0.0148043	0.0148043	0.0560498	0.00182511	0.00919089	0.00921154	0.00919089	0.0110454	0.00919089	0.00919089	0.00182511	0.0129053	0.00919089	0.0129217	0.00919089	0.0110953	0.00733727	0.0110523	0.00733727	0.00733727	0.00919089	0.00919089	0.0500162	0.0110454	0.0110523	0.00919089	0.0129053	0.0110703	0.00182398
Arg0032_USA	0.0262085	0.0300433	0.0300433	0.0262085	0.028123	0.0262085	0.0262085	0.0281412	0.0262085	0.0300433	0.0319901	0.0339012	0.0300433	0.0300433	0.0300433	0.0262085	0.0300627	0.0301329	0.034083	0.034083	0.0301329	0.0301329	0.0623793	0.0319901	0.0319901	0.0301329	0.0319901	0.0339233	0.0319901	0.0319901	0.0281048	0.0319901	0.0319901	0.0359094	0.0319901	0.0321402	0.0300823	0.0300823	0.0300823	0.0300823	0.0281412	0.0242842	0.0580102	0.0339233	0.0300433	0.0319901	0.0319901	0.034003	0.0319693
Arg0177_PuertoRico	0.00732809	0.0110384	0.0110384	0.00732809	0.0128972	0.00732809	0.00732809	0.00917935	0.00732809	0.0110384	0.0129053	0.0147615	0.0110384	0.0110384	0.0147615	0.00732809	0.0110315	0.0147855	0.0148191	0.0148191	0.0147855	0.0147855	0.0622252	0.0129053	0.00549143	0.00919995	0.00549143	0.00733268	0.00549143	0.00549143	0.0129053	0.00182511	0.00549143	0.00919089	0.00549143	0.0110812	0.0110384	0.0110384	0.0110384	0.0110384	0.00917935	0.0129053	0.0561258	0.00733268	0.00733727	0.00549143	0.00182511	0.00734909	0.0128972
Arg0178_PuertoRico	0.0110315	0.0110454	0.0110454	0.0110315	0.0129053	0.0110315	0.0110315	0.00918511	0.0110315	0.0110454	0.0129135	0.0110454	0.0110454	0.0110454	0.0147708	0.0110315	0.0110384	0.0129263	0.0129556	0.0129556	0.0129263	0.0129263	0.0581921	0.0129135	0.00182398	0.00920574	0.00182398	0.00365331	0.00182398	0.00182398	0.0129135	0.005488	0.00182398	0.00549486	0.00182398	0.0110882	0.0110454	0.0110454	0.0110454	0.0110454	0.00918511	0.0129135	0.0521264	0.00365331	0.00365558	0.00182398	0.005488	0.00366143	0.0129053
Arg0939_CostaRica	0.0185302	0.0147802	0.0147802	0.0185302	0.0166524	0.0185302	0.0185302	0.0129217	0.0185302	0.0147802	0.016663	0.0185302	0.0147802	0.0147802	0.0185302	0.0185302	0.018542	0.0148231	0.0186269	0.0186269	0.0148231	0.0148231	0.0500162	0.016663	0.016663	0.0167009	0.016663	0.018542	0.016663	0.016663	0.016663	0.0204267	0.016663	0.0204528	0.016663	0.0186269	0.0147989	0.0147989	0.0147989	0.0147989	0.0129217	0.00919089	0.0500162	0.018542	0.0185538	0.016663	0.0204267	0.0185844	0.0166524
SDP62033_13_USA	0.0262085	0.0300433	0.0300433	0.0262085	0.028123	0.0262085	0.0262085	0.0281412	0.0262085	0.0300433	0.0319901	0.0339012	0.0300433	0.0300433	0.0300433	0.0262085	0.0300627	0.0301329	0.034083	0.034083	0.0301329	0.0301329	0.0623793	0.0319901	0.0319901	0.0301329	0.0319901	0.0339233	0.0319901	0.0319901	0.0281048	0.0319901	0.0319901	0.0359094	0.0319901	0.0321402	0.0300823	0.0300823	0.0300823	0.0300823	0.0281412	0.0242842	0.0580102	0.0339233	0.0300433	0.0319901	0.0319901	0.034003	0.0319693
Table. Estimates of Evolutionary Divergence between Sequences
The number of base substitutions per site from between sequences are shown. Analyses were conducted using the Maximum Composite Likelihood model [1]. The analysis involved 87 nucleotide sequences. Codon positions included were 1st+2nd+3rd+Noncoding. All positions with less than 95% site coverage were eliminated. That is, fewer than 5% alignment gaps, missing data, and ambiguous bases were allowed…
1. Tamura K., Nei M., and Kumar S. (2004). Prospects for inferring very large phylogenies by using the neighbor-joining method. Proceedings of the National Academy of Sciences (USA) 101:11030-11035.
2. Tamura K., Stecher G., Peterson D., Filipski A., and Kumar S. (2013). MEGA6: Molecular Evolutionary Genetics Analysis version 6.0. Molecular Biology and Evolution30: 2725-2729.
[truncated: 38 more columns]

## Sheet: Geographic Distances
Geographic distances between ingroup specimens, expressed in meters
	00000162A_Martinique	00000226A_Montserrat	00000341A_Montserrat	00000467A_Martinique	00000473A_Martinique	00000482A_Martinique	00000501A_Martinique	00000507A_Montserrat	00000548A_Martinique	00001179A_LesserAntilles	00001283A_Anguilla	00001298A_LesserAntilles	00001328A_SaintBarts	00001396A_LesserAntilles	00001646A_SaintLucia	00001694A_SaintLucia	00001697A_SaintLucia	00003172A_Jamaica	00003358A_Jamaica	00003391A_Jamaica	00003856A_Jamaica	00003942A_Jamaica	00004508A_Cuba	00392667_PuertoRico	00392668_PuertoRico	00392694_PuertoRico	00392703_PuertoRico	00392705_PuertoRico	00392711_PuertoRico	00392721_PuertoRico	00392796_PuertoRico	00392833_PuertoRico	00782050_PuertoRico	00782191_PuertoRico	00782222_PuertoRico	00782276_PuertoRico	00782773_DominicanRepublic	00782778_DominicanRepublic	00782779_DominicanRepublic	00782784_DominicanRepublic	00782785_DominicanRepublic	00782803_DominicanRepublic	00783240_Cuba	00783306_PuertoRico	00783334_PuertoRico	00783335_PuertoRico	00783336_PuertoRico	00783339_PuertoRico	00783346_PuertoRico
00000226A_Montserrat	284410
00000341A_Montserrat	281223	3931.02
00000467A_Martinique	0	284410	281223
00000473A_Martinique	0	284410	281223	0
00000482A_Martinique	0	284410	281223	0	0
00000501A_Martinique	0	284410	281223	0	0	0
00000507A_Montserrat	278942	5498.21	3657.46	278942	278942	278942	278942
00000548A_Martinique	27852	299330	296340	27852	27852	27852	27852	293834
00001179A_LesserAntilles	219565	92906.2	91913.6	219565	219565	219565	219565	88321.8	228250
00001283A_Anguilla	451994	167885	170918	451994	451994	451994	451994	173381	467213	250194
00001298A_LesserAntilles	219565	92906.2	91913.6	219565	219565	219565	219565	88321.8	228250	0	250194
00001328A_SaintBarts	421496	137234	140317	421496	421496	421496	421496	142726	436537	219692	30783	219692
00001396A_LesserAntilles	219565	92906.2	91913.6	219565	219565	219565	219565	88321.8	228250	0	250194	0	219692
00001646A_SaintLucia	61229.9	344784	341522	61229.9	61229.9	61229.9	61229.9	339339	58197.8	280631	512010	280631	481628	280631
00001694A_SaintLucia	72011.6	355232	351952	72011.6	72011.6	72011.6	72011.6	349793	68527.4	291467	522344	291467	491995	291467	10856.7
00001697A_SaintLucia	72011.6	355232	351952	72011.6	72011.6	72011.6	72011.6	349793	68527.4	291467	522344	291467	491995	291467	10856.7	0.1
00003172A_Jamaica	1.76399e+06	1.59978e+06	1.59949e+06	1.76399e+06	1.76399e+06	1.76399e+06	1.76399e+06	1.60312e+06	1791503	1.68731e+06	1.50807e+06	1.68731e+06	1.52608e+06	1.68731e+06	1.79397e+06	1.79821e+06	1.79821e+06
00003358A_Jamaica	1.81833e+06	1.64393e+06	1.64383e+06	1.81833e+06	1.81833e+06	1.81833e+06	1.81833e+06	1.64748e+06	1.84564e+06	1.73284e+06	1.5451e+06	1.73284e+06	1.56442e+06	1.73284e+06	1.8504e+06	1.85502e+06	1.85502e+06	89866.2
00003391A_Jamaica	1.81833e+06	1.64393e+06	1.64383e+06	1.81833e+06	1.81833e+06	1.81833e+06	1.81833e+06	1.64748e+06	1.84564e+06	1.73284e+06	1.5451e+06	1.73284e+06	1.56442e+06	1.73284e+06	1.8504e+06	1.85502e+06	1.85502e+06	89866.2	0
00003856A_Jamaica	1.76399e+06	1.59978e+06	1.59949e+06	1.76399e+06	1.76399e+06	1.76399e+06	1.76399e+06	1.60312e+06	1791503	1.68731e+06	1.50807e+06	1.68731e+06	1.52608e+06	1.68731e+06	1.79397e+06	1.79821e+06	1.79821e+06	0	89866.2	89866.2
00003942A_Jamaica	1.70513e+06	1.53497e+06	1.53477e+06	1.70513e+06	1.70513e+06	1.70513e+06	1.70513e+06	1.53841e+06	1.73252e+06	1.62322e+06	1.44004e+06	1.62322e+06	1.45859e+06	1.62322e+06	1.73656e+06	1.74107e+06	1.74107e+06	74978	115565	115565	74978
00004508A_Cuba	1.57505e+06	1.36446e+06	1.36504e+06	1.57505e+06	1.57505e+06	1.57505e+06	1.57505e+06	1.36867e+06	1.60104e+06	1.45663e+06	1.24409e+06	1.45663e+06	1.26714e+06	1.45663e+06	1.61567e+06	1.62193e+06	1.62193e+06	399718	378578	378578	399718	329475
00392667_PuertoRico	730232	512266	512630	730232	730232	730232	730232	516284	754985	603801	410967	603801	428546	603801	776314	783760	783760	1.09754e+06	1.13657e+06	1.13657e+06	1.09754e+06	1.03014e+06	853511
00392668_PuertoRico	730232	512266	512630	730232	730232	730232	730232	516284	754985	603801	410967	603801	428546	603801	776314	783760	783760	1.09754e+06	1.13657e+06	1.13657e+06	1.09754e+06	1.03014e+06	853511	0
00392694_PuertoRico	730232	512266	512630	730232	730232	730232	730232	516284	754985	603801	410967	603801	428546	603801	776314	783760	783760	1.09754e+06	1.13657e+06	1.13657e+06	1.09754e+06	1.03014e+06	853511	0	0
00392703_PuertoRico	717539	490018	490613	717539	717539	717539	717539	494250	741663	582287	381081	582287	400051	582287	765467	773267	773267	1.12705e+06	1.16439e+06	1.16439e+06	1.12705e+06	1.05897e+06	874443	36999.4	36999.4	36999.4
00392705_PuertoRico	730232	512266	512630	730232	730232	730232	730232	516284	754985	603801	410967	603801	428546	603801	776314	783760	783760	1.09754e+06	1.13657e+06	1.13657e+06	1.09754e+06	1.03014e+06	853511	0	0	0	36999.4
00392711_PuertoRico	730232	512266	512630	730232	730232	730232	730232	516284	754985	603801	410967	603801	428546	603801	776314	783760	783760	1.09754e+06	1.13657e+06	1.13657e+06	1.09754e+06	1.03014e+06	853511	0	0	0	36999.4	0
00392721_PuertoRico	717539	490018	490613	717539	717539	717539	717539	494250	741663	582287	381081	582287	400051	582287	765467	773267	773267	1.12705e+06	1.16439e+06	1.16439e+06	1.12705e+06	1.05897e+06	874443	36999.4	36999.4	36999.4	0	36999.4	36999.4
00392796_PuertoRico	727517	509867	510220	727517	727517	727517	727517	513873	752282	601361	409084	601361	426542	601361	773568	781009	781009	1.09953e+06	1.1387e+06	1.1387e+06	1.09953e+06	1.0322e+06	856032	2791.52	2791.52	2791.52	36715.4	2791.52	2791.52	36715.4
00392833_PuertoRico	727517	509867	510220	727517	727517	727517	727517	513873	752282	601361	409084	601361	426542	601361	773568	781009	781009	1.09953e+06	1.1387e+06	1.1387e+06	1.09953e+06	1.0322e+06	856032	2791.52	2791.52	2791.52	36715.4	2791.52	2791.52	36715.4	0
00782050_PuertoRico	730232	512266	512630	730232	730232	730232	730232	516284	754985	603801	410967	603801	428546	603801	776314	783760	783760	1.09754e+06	1.13657e+06	1.13657e+06	1.09754e+06	1.03014e+06	853511	0	0	0	36999.4	0	0	36999.4	2791.52	2791.52
00782191_PuertoRico	717539	490018	490613	717539	717539	717539	717539	494250	741663	582287	381081	582287	400051	582287	765467	773267	773267	1.12705e+06	1.16439e+06	1.16439e+06	1.12705e+06	1.05897e+06	874443	36999.4	36999.4	36999.4	0	36999.4	36999.4	0	36715.4	36715.4	36999.4
00782222_PuertoRico	730350	513105	513451	730350	730350	730350	730350	517105	755145	604572	412436	604572	429894	604572	776300	783721	783721	1.09618e+06	1.13537e+06	1.13537e+06	1.09618e+06	1.02885e+06	852893	2452.48	2452.48	2452.48	39329.4	2452.48	2452.48	39329.4	3353.78	3353.78	2452.48	39329.4
00782276_PuertoRico	717539	490018	490613	717539	717539	717539	717539	494250	741663	582287	381081	582287	400051	582287	765467	773267	773267	1.12705e+06	1.16439e+06	1.16439e+06	1.12705e+06	1.05897e+06	874443	36999.4	36999.4	36999.4	0	36999.4	36999.4	0	36715.4	36715.4	36999.4	0	39329.4
00782773_DominicanRepublic	1.21626e+06	1.02275e+06	1.02287e+06	1.21626e+06	1.21626e+06	1.21626e+06	1.21626e+06	1.02653e+06	1.2428e+06	1.11309e+06	919683	1.11309e+06	939231	1.11309e+06	1.25437e+06	1.2602e+06	1.2602e+06	592354	625441	625441	592354	522069	367708	512246	512246	512246	539193	512246	512246	539193	514468	514468	512246	539193	511153	539193
00782778_DominicanRepublic	1.21626e+06	1.02275e+06	1.02287e+06	1.21626e+06	1.21626e+06	1.21626e+06	1.21626e+06	1.02653e+06	1.2428e+06	1.11309e+06	919683	1.11309e+06	939231	1.11309e+06	1.25437e+06	1.2602e+06	1.2602e+06	592354	625441	625441	592354	522069	367708	512246	512246	512246	539193	512246	512246	539193	514468	514468	512246	539193	511153	539193	0
00782779_DominicanRepublic	1.21626e+06	1.02275e+06	1.02287e+06	1.21626e+06	1.21626e+06	1.21626e+06	1.21626e+06	1.02653e+06	1.2428e+06	1.11309e+06	919683	1.11309e+06	939231	1.11309e+06	1.25437e+06	1.2602e+06	1.2602e+06	592354	625441	625441	592354	522069	367708	512246	512246	512246	539193	512246	512246	539193	514468	514468	512246	539193	511153	539193	0	0
00782784_DominicanRepublic	1.18071e+06	989948	990005	1.18071e+06	1.18071e+06	1.18071e+06	1.18071e+06	993660	1.20732e+06	1.07992e+06	889673	1.07992e+06	908650	1.07992e+06	1.2184e+06	1.22416e+06	1.22416e+06	619638	655850	655850	619638	550549	404897	480752	480752	480752	508703	480752	480752	508703	482905	482905	480752	508703	479572	508703	37222.6	37222.6	37222.6
00782785_DominicanRepublic	1.18071e+06	989948	990005	1.18071e+06	1.18071e+06	1.18071e+06	1.18071e+06	993660	1.20732e+06	1.07992e+06	889673	1.07992e+06	908650	1.07992e+06	1.2184e+06	1.22416e+06	1.22416e+06	619638	655850	655850	619638	550549	404897	480752	480752	480752	508703	480752	480752	508703	482905	482905	480752	508703	479572	508703	37222.6	37222.6	37222.6	0
00782803_DominicanRepublic	1.20009e+06	1.0097e+06	1.00975e+06	1.20009e+06	1.20009e+06	1.20009e+06	1.20009e+06	1.01341e+06	1.22673e+06	1.09967e+06	909212	1.09967e+06	928259	1.09967e+06	1.23763e+06	1.24335e+06	1.24335e+06	600425	636204	636204	600425	531131	387274	500433	500433	500433	528281	500433	500433	528281	502591	502591	500433	528281	499260	528281	21990.5	21990.5	21990.5	19749	19749
00783240_Cuba	1.57507e+06	1.36447e+06	1.36505e+06	1.57507e+06	1.57507e+06	1.57507e+06	1.57507e+06	1.36869e+06	1.60106e+06	1.45664e+06	1.2441e+06	1.45664e+06	1.26715e+06	1.45664e+06	1.61568e+06	1.62194e+06	1.62194e+06	399719	378575	378575	399719	329477	16.2	853525	853525	853525	874456	853525	853525	874456	856046	856046	853525	874456	852907	874456	367723	367723	367723	404913	404913	387290
00783306_PuertoRico	730232	512266	512630	730232	730232	730232	730232	516284	754985	603801	410967	603801	428546	603801	776314	783760	783760	1.09754e+06	1.13657e+06	1.13657e+06	1.09754e+06	1.03014e+06	853511	0	0	0	36999.4	0	0	36999.4	2791.52	2791.52	0	36999.4	2452.48	36999.4	512246	512246	512246	480752	480752	500433	853525
00783334_PuertoRico	761940	543822	544224	761940	761940	761940	761940	547875	786758	635486	439842	635486	458165	635486	807759	815145	815145	1.06824e+06	1.1064e+06	1.1064e+06	1.06824e+06	1.00046e+06	821632	31977.4	31977.4	31977.4	59497.7	31977.4	31977.4	59497.7	34597.3	34597.3	31977.4	59497.7	31632.4	59497.7	481639	481639	481639	450561	450561	470201	821645	31977.4
00783335_PuertoRico	757962	543214	543529	757962	757962	757962	757962	547184	782963	634551	442470	634551	460143	634551	803196	810472	810472	1.06595e+06	1.10499e+06	1.10499e+06	1.06595e+06	998534	823380	31603.6	31603.6	31603.6	64629.3	31603.6	31603.6	64629.3	33708.7	33708.7	31603.6	64629.3	30378.5	64629.3	480788	480788	480788	449196	449196	468883	823394	31603.6	11943.8
00783336_PuertoRico	730350	513105	513451	730350	730350	730350	730350	517105	755145	604572	412436	604572	429894	604572	776300	783721	783721	1.09618e+06	1.13537e+06	1.13537e+06	1.09618e+06	1.02885e+06	852893	2452.48	2452.48	2452.48	39329.4	2452.48	2452.48	39329.4	3353.78	3353.78	2452.48	39329.4	0	39329.4	511153	511153	511153	479572	479572	499260	852907	2452.48	31632.4	30378.5
00783339_PuertoRico	730232	512266	512630	730232	730232	730232	730232	516284	754985	603801	410967	603801	428546	603801	776314	783760	783760	1.09754e+06	1.13657e+06	1.13657e+06	1.09754e+06	1.03014e+06	853511	0	0	0	36999.4	0	0	36999.4	2791.52	2791.52	0	36999.4	2452.48	36999.4	512246	512246	512246	480752	480752	500433	853525	0	31977.4	31603.6	2452.48
00783346_PuertoRico	730232	512266	512630	730232	730232	730232	730232	516284	754985	603801	410967	603801	428546	603801	776314	783760	783760	1.09754e+06	1.13657e+06	1.13657e+06	1.09754e+06	1.03014e+06	853511	0	0	0	36999.4	0	0	36999.4	2791.52	2791.52	0	36999.4	2452.48	36999.4	512246	512246	512246	480752	480752	500433	853525	0	31977.4	31603.6	2452.48	0
00784318_Cuba	2.54682e+06	2.33928e+06	2.3399e+06	2.54682e+06	2.54682e+06	2.54682e+06	2.54682e+06	2.34354e+06	2.57318e+06	2.43157e+06	2.21527e+06	2.43157e+06	2.23929e+06	2.43157e+06	2.58529e+06	2.59108e+06	2.59108e+06	861953	780728	780728	861953	893408	975048	1.82855e+06	1.82855e+06	1.82855e+06	1.84929e+06	1.82855e+06	1.82855e+06	1.84929e+06	1.83107e+06	1.83107e+06	1.82855e+06	1.84929e+06	1.82792e+06	1.84929e+06	1.33093e+06	1.33093e+06	1.33093e+06	1.36692e+06	1.36692e+06	1.34775e+06	975034	1.82855e+06	1.79668e+06	1.79836e+06	1.82792e+06	1.82855e+06	1.82855e+06
00784642_PuertoRico	828851	619534	619789	828851	828851	828851	828851	623445	854280	710590	518537	710590	536662	710590	872454	879401	879401	989578	1.02821e+06	1.02821e+06	989578	921932	748910	108366	108366	108366	137967	108366	108366	137967	110531	110531	108366	137967	107204	137967	403987	403987	403987	372386	372386	392067	748924	108366	78716.9	76826.4	107204	108366	108366
00784710_Cuba	2.56065e+06	2.35316e+06	2.35378e+06	2.56065e+06	2.56065e+06	2.56065e+06	2.56065e+06	2.35742e+06	2.58701e+06	2.44544e+06	2.22914e+06	2.44544e+06	2.25316e+06	2.44544e+06	2.59909e+06	2.60487e+06	2.60487e+06	874489	793530	793530	874489	906365	988923	1.84242e+06	1.84242e+06	1.84242e+06	1.86317e+06	1.84242e+06	1.84242e+06	1.86317e+06	1.84494e+06	1.84494e+06	1.84242e+06	1.86317e+06	1.8418e+06	1.86317e+06	1.34473e+06	1.34473e+06	1.34473e+06	1.38071e+06	1.38071e+06	1.36154e+06	988909	1.84242e+06	1.81055e+06	1.81223e+06	1.8418e+06	1.84242e+06	1.84242e+06
00784833_Cuba	1.57505e+06	1.36446e+06	1.36504e+06	1.57505e+06	1.57505e+06	1.57505e+06	1.57505e+06	1.36867e+06	1.60104e+06	1.45663e+06	1.24409e+06	1.45663e+06	1.26714e+06	1.45663e+06	1.61567e+06	1.62193e+06	1.62193e+06	399718	378578	378578	399718	329475	0.1	853511	853511	853511	874443	853511	853511	874443	856032	856032	853511	874443	852893	874443	367708	367708	367708	404897	404897	387274	16.2	853511	821632	823380	852893	853511	853511
00784903_DominicanRepublic	1.18262e+06	958962	959740	1.18262e+06	1.18262e+06	1.18262e+06	1.18262e+06	963356	1.20766e+06	1.05161e+06	834658	1.05161e+06	858078	1.05161e+06	1.22719e+06	1.23425e+06	1.23425e+06	722855	739449	739449	722855	648823	409703	453074	453074	453074	470155	453074	453074	470155	455738	455738	453074	470155	452796	470155	176611	176611	176611	181687	181687	187707	409715	453074	421165	424702	452796	453074	453074
00784931_DominicanRepublic	1.18262e+06	958962	959740	1.18262e+06	1.18262e+06	1.18262e+06	1.18262e+06	963356	1.20766e+06	1.05161e+06	834658	1.05161e+06	858078	1.05161e+06	1.22719e+06	1.23425e+06	1.23425e+06	722855	739449	739449	722855	648823	409703	453074	453074	453074	470155	453074	453074	470155	455738	455738	453074	470155	452796	470155	176611	176611	176611	181687	181687	187707	409715	453074	421165	424702	452796	453074	453074
00784962_DominicanRepublic	1.18262e+06	958962	959740	1.18262e+06	1.18262e+06	1.18262e+06	1.18262e+06	963356	1.20766e+06	1.05161e+06	834658	1.05161e+06	858078	1.05161e+06	1.22719e+06	1.23425e+06	1.23425e+06	722855	739449	739449	722855	648823	409703	453074	453074	453074	470155	453074	453074	470155	455738	455738	453074	470155	452796	470155	176611	176611	176611	181687	181687	187707	409715	453074	421165	424702	452796	453074	453074
00785105_DominicanRepublic	1.27502e+06	1.05576e+06	1.05646e+06	1.27502e+06	1.27502e+06	1.27502e+06	1.27502e+06	1.06009e+06	1.3004e+06	1.14825e+06	933100	1.14825e+06	956322	1.14825e+06	1.31835e+06	1.32516e+06	1.32516e+06	634136	645858	645858	634136	559475	311057	547390	547390	547390	566144	547390	547390	566144	550000	550000	547390	566144	546968	566144	156198	156198	156198	180471	180471	175769	311069	547390	515413	518195	546968	547390	547390
00785121_Cuba	1933001	1.71949e+06	1.72018e+06	1933001	1933001	1933001	1933001	1.72381e+06	1.95896e+06	1.81195e+06	1.59442e+06	1.81195e+06	1.61846e+06	1.81195e+06	1.9736e+06	1.97982e+06	1.97982e+06	428144	344362	344362	428144	408137	357969	1.20996e+06	1.20996e+06	1.20996e+06	1.22973e+06	1.20996e+06	1.20996e+06	1.22973e+06	1.21252e+06	1.21252e+06	1.20996e+06	1.22973e+06	1.20942e+06	1.22973e+06	722679	722679	722679	759583	759583	741203	357954	1.20996e+06	1.17802e+06	1.18014e+06	1.20942e+06	1.20996e+06	1.20996e+06
00785158_DominicanRepublic	1.27502e+06	1.05576e+06	1.05646e+06	1.27502e+06	1.27502e+06	1.27502e+06	1.27502e+06	1.06009e+06	1.3004e+06	1.14825e+06	933100	1.14825e+06	956322	1.14825e+06	1.31835e+06	1.32516e+06	1.32516e+06	634136	645858	645858	634136	559475	311057	547390	547390	547390	566144	547390	547390	566144	550000	550000	547390	566144	546968	566144	156198	156198	156198	180471	180471	175769	311069	547390	515413	518195	546968	547390	547390
00785190_PuertoRico	833382	623883	624145	833382	833382	833382	833382	627802	858810	714972	522465	714972	540693	714972	876983	883929	883929	985620	1.02408e+06	1.02408e+06	985620	917901	744418	112526	112526	112526	141736	112526	112526	141736	114719	114719	112526	141736	111399	141736	399758	399758	399758	368246	368246	387919	744432	112526	82623.8	81029.7	111399	112526	112526
00785261_Cuba	1.6686e+06	1.46764e+06	1.46803e+06	1.6686e+06	1.6686e+06	1.6686e+06	1.6686e+06	1.47168e+06	1.69505e+06	1.55917e+06	1.35283e+06	1.55917e+06	1.37494e+06	1.55917e+06	1.70686e+06	1.71267e+06	1.71267e+06	294027	260172	260172	294027	231372	123076	955406	955406	955406	978535	955406	955406	978535	957828	957828	955406	978535	954607	978535	452500	452500	452500	488532	488532	469441	123069	955406	923818	924620	954607	955406	955406
00785331_DominicanRepublic	1.27502e+06	1.05576e+06	1.05646e+06	1.27502e+06	1.27502e+06	1.27502e+06	1.27502e+06	1.06009e+06	1.3004e+06	1.14825e+06	933100	1.14825e+06	956322	1.14825e+06	1.31835e+06	1.32516e+06	1.32516e+06	634136	645858	645858	634136	559475	311057	547390	547390	547390	566144	547390	547390	566144	550000	550000	547390	566144	546968	566144	156198	156198	156198	180471	180471	175769	311069	547390	515413	518195	546968	547390	547390
00785385_DominicanRepublic	1.18262e+06	958962	959740	1.18262e+06	1.18262e+06	1.18262e+06	1.18262e+06	963356	1.20766e+06	1.05161e+06	834658	1.05161e+06	858078	1.05161e+06	1.22719e+06	1.23425e+06	1.23425e+06	722855	739449	739449	722855	648823	409703	453074	453074	453074	470155	453074	453074	470155	455738	455738	453074	470155	452796	470155	176611	176611	176611	181687	181687	187707	409715	453074	421165	424702	452796	453074	453074
00785408_DominicanRepublic	1.18262e+06	958962	959740	1.18262e+06	1.18262e+06	1.18262e+06	1.18262e+06	963356	1.20766e+06	1.05161e+06	834658	1.05161e+06	858078	1.05161e+06	1.22719e+06	1.23425e+06	1.23425e+06	722855	739449	739449	722855	648823	409703	453074	453074	453074	470155	453074	453074	470155	455738	455738	453074	470155	452796	470155	176611	176611	176611	181687	181687	187707	409715	453074	421165	424702	452796	453074	453074
00785558_DominicanRepublic	1.18262e+06	958962	959740	1.18262e+06	1.18262e+06	1.18262e+06	1.18262e+06	963356	1.20766e+06	1.05161e+06	834658	1.05161e+06	858078	1.05161e+06	1.22719e+06	1.23425e+06	1.23425e+06	722855	739449	739449	722855	648823	409703	453074	453074	453074	470155	453074	453074	470155	455738	455738	453074	470155	452796	470155	176611	176611	176611	181687	181687	187707	409715	453074	421165	424702	452796	453074	453074
00785611_DominicanRepublic	1.18262e+06	958962	959740	1.18262e+06	1.18262e+06	1.18262e+06	1.18262e+06	963356	1.20766e+06	1.05161e+06	834658	1.05161e+06	858078	1.05161e+06	1.22719e+06	1.23425e+06	1.23425e+06	722855	739449	739449	722855	648823	409703	453074	453074	453074	470155	453074	453074	470155	455738	455738	453074	470155	452796	470155	176611	176611	176611	181687	181687	187707	409715	453074	421165	424702	452796	453074	453074
00786703_PuertoRico	831369	621410	621681	831369	831369	831369	831369	625338	856770	712539	519734	712539	538001	712539	875074	882040	882040	988344	1.02673e+06	1.02673e+06	988344	920596	746658	109913	109913	109913	138964	109913	109913	138964	112123	112123	109913	138964	108809	138964	402345	402345	402345	370890	370890	390558	746672	109913	79897.7	78451	108809	109913	109913
00786761_PuertoRico	827044	616469	616750	827044	827044	827044	827044	620407	852406	707644	514542	707644	532836	707644	870901	877897	877897	993532	1.03186e+06	1.03186e+06	993532	925765	751313	104827	104827	104827	133754	104827	104827	133754	107055	107055	104827	133754	103747	133754	407419	407419	407419	376018	376018	395682	751327	104827	74712.4	73408.3	103747	104827	104827
00786810_PuertoRico	831369	621410	621681	831369	831369	831369	831369	625338	856770	712539	519734	712539	538001	712539	875074	882040	882040	988344	1.02673e+06	1.02673e+06	988344	920596	746658	109913	109913	109913	138964	109913	109913	138964	112123	112123	109913	138964	108809	138964	402345	402345	402345	370890	370890	390558	746672	109913	79897.7	78451	108809	109913	109913
00786869_PuertoRico	727517	509867	510220	727517	727517	727517	727517	513873	752282	601361	409084	601361	426542	601361	773568	781009	781009	1.09953e+06	1.1387e+06	1.1387e+06	1.09953e+06	1.0322e+06	856032	2791.52	2791.52	2791.52	36715.4	2791.52	2791.52	36715.4	0	0	2791.52	36715.4	3353.78	36715.4	514468	514468	514468	482905	482905	502591	856046	2791.52	34597.3	33708.7	3353.78	2791.52	2791.52
00786871_PuertoRico	831817	621672	621947	831817	831817	831817	831817	625604	857209	712820	519815	712820	538119	712820	875554	882526	882526	988257	1.02658e+06	1.02658e+06	988257	920484	746292	110096	110096	110096	139002	110096	110096	139002	112317	112317	110096	139002	109007	139002	402153	402153	402153	370737	370737	390402	746306	110096	79990.5	78659.1	109007	110096	110096
00786881_PuertoRico	827044	616469	616750	827044	827044	827044	827044	620407	852406	707644	514542	707644	532836	707644	870901	877897	877897	993532	1.03186e+06	1.03186e+06	993532	925765	751313	104827	104827	104827	133754	104827	104827	133754	107055	107055	104827	133754	103747	133754	407419	407419	407419	376018	376018	395682	751327	104827	74712.4	73408.3	103747	104827	104827
00786954_PuertoRico	727517	509867	510220	727517	727517	727517	727517	513873	752282	601361	409084	601361	426542	601361	773568	781009	781009	1.09953e+06	1.1387e+06	1.1387e+06	1.09953e+06	1.0322e+06	856032	2791.52	2791.52	2791.52	36715.4	2791.52	2791.52	36715.4	0	0	2791.52	36715.4	3353.78	36715.4	514468	514468	514468	482905	482905	502591	856046	2791.52	34597.3	33708.7	3353.78	2791.52	2791.52
00786988_PuertoRico	828851	619534	619789	828851	828851	828851	828851	623445	854280	710590	518537	710590	536662	710590	872454	879401	879401	989578	1.02821e+06	1.02821e+06	989578	921932	748910	108366	108366	108366	137967	108366	108366	137967	110531	110531	108366	137967	107204	137967	403987	403987	403987	372386	372386	392067	748924	108366	78716.9	76826.4	107204	108366	108366
00787042_DominicanRepublic	1.18829e+06	1.00831e+06	1.00816e+06	1.18829e+06	1.18829e+06	1.18829e+06	1.18829e+06	1.01181e+06	1.21525e+06	1.09699e+06	915452	1.09699e+06	933076	1.09699e+06	1.22371e+06	1.22905e+06	1.22905e+06	593115	635861	635861	593115	526822	416908	504613	504613	504613	534808	504613	504613	534808	506573	506573	504613	534808	503219	534808	72619.6	72619.6	72619.6	55681.2	55681.2	53170.8	416924	504613	475691	473050	503219	504613	504613
00787118_DominicanRepublic	1.18829e+06	1.00831e+06	1.00816e+06	1.18829e+06	1.18829e+06	1.18829e+06	1.18829e+06	1.01181e+06	1.21525e+06	1.09699e+06	915452	1.09699e+06	933076	1.09699e+06	1.22371e+06	1.22905e+06	1.22905e+06	593115	635861	635861	593115	526822	416908	504613	504613	504613	534808	504613	504613	534808	506573	506573	504613	534808	503219	534808	72619.6	72619.6	72619.6	55681.2	55681.2	53170.8	416924	504613	475691	473050	503219	504613	504613
00787122_DominicanRepublic	1.18829e+06	1.00831e+06	1.00816e+06	1.18829e+06	1.18829e+06	1.18829e+06	1.18829e+06	1.01181e+06	1.21525e+06	1.09699e+06	915452	1.09699e+06	933076	1.09699e+06	1.22371e+06	1.22905e+06	1.22905e+06	593115	635861	635861	593115	526822	416908	504613	504613	504613	534808	504613	504613	534808	506573	506573	504613	534808	503219	534808	72619.6	72619.6	72619.6	55681.2	55681.2	53170.8	416924	504613	475691	473050	503219	504613	504613
00787506_Cuba	2.54682e+06	2.33928e+06	2.3399e+06	2.54682e+06	2.54682e+06	2.54682e+06	2.54682e+06	2.34354e+06	2.57318e+06	2.43157e+06	2.21527e+06	2.43157e+06	2.23929e+06	2.43157e+06	2.58529e+06	2.59108e+06	2.59108e+06	861953	780728	780728	861953	893408	975048	1.82855e+06	1.82855e+06	1.82855e+06	1.84929e+06	1.82855e+06	1.82855e+06	1.84929e+06	1.83107e+06	1.83107e+06	1.82855e+06	1.84929e+06	1.82792e+06	1.84929e+06	1.33093e+06	1.33093e+06	1.33093e+06	1.36692e+06	1.36692e+06	1.34775e+06	975034	1.82855e+06	1.79668e+06	1.79836e+06	1.82792e+06	1.82855e+06	1.82855e+06
00787718_Cuba	1.66974e+06	1.46866e+06	1.46906e+06	1.66974e+06	1.66974e+06	1.66974e+06	1.66974e+06	1.47271e+06	1.69619e+06	1.5602e+06	1.35376e+06	1.5602e+06	1.37589e+06	1.5602e+06	1.70804e+06	1.71384e+06	1.71384e+06	294595	260320	260320	294595	232142	123419	956435	956435	956435	979534	956435	956435	979534	958859	958859	956435	979534	955639	979534	453668	453668	453668	489717	489717	470634	123413	956435	924842	925656	955639	956435	956435
00787722_Cuba	1.66974e+06	1.46866e+06	1.46906e+06	1.66974e+06	1.66974e+06	1.66974e+06	1.66974e+06	1.47271e+06	1.69619e+06	1.5602e+06	1.35376e+06	1.5602e+06	1.37589e+06	1.5602e+06	1.70804e+06	1.71384e+06	1.71384e+06	294595	260320	260320	294595	232142	123419	956435	956435	956435	979534	956435	956435	979534	958859	958859	956435	979534	955639	979534	453668	453668	453668	489717	489717	470634	123413	956435	924842	925656	955639	956435	956435
00788069_LesserAntilles	219565	92906.2	91913.6	219565	219565	219565	219565	88321.8	228250	0	250194	0	219692	0	280631	291467	291467	1.68731e+06	1.73284e+06	1.73284e+06	1.68731e+06	1.62322e+06	1.45663e+06	603801	603801	603801	582287	603801	603801	582287	601361	601361	603801	582287	604572	582287	1.11309e+06	1.11309e+06	1.11309e+06	1.07992e+06	1.07992e+06	1.09967e+06	1.45664e+06	603801	635486	634551	604572	603801	603801
00788096_LesserAntilles	219565	92906.2	91913.6	219565	219565	219565	219565	88321.8	228250	0	250194	0	219692	0	280631	291467	291467	1.68731e+06	1.73284e+06	1.73284e+06	1.68731e+06	1.62322e+06	1.45663e+06	603801	603801	603801	582287	603801	603801	582287	601361	601361	603801	582287	604572	582287	1.11309e+06	1.11309e+06	1.11309e+06	1.07992e+06	1.07992e+06	1.09967e+06	1.45664e+06	603801	635486	634551	604572	603801	603801
Arg0032_USA	6.01251e+06	5.77932e+06	5.78059e+06	6.01251e+06	6.01251e+06	6.01251e+06	6.01251e+06	5.78411e+06	6.03764e+06	5.87209e+06	5.63614e+06	5.87209e+06	5.66358e+06	5.87209e+06	6.05595e+06	6.06265e+06	6.06265e+06	4.34247e+06	4.26683e+06	4.26683e+06	4.34247e+06	4.38143e+06	4.44303e+06	5.28288e+06	5.28288e+06	5.28288e+06	5.29792e+06	5.28288e+06	5.28288e+06	5.29792e+06	5.28556e+06	5.28556e+06	5.28288e+06	5.29792e+06	5.28266e+06	5.29792e+06	4.80905e+06	4.80905e+06	4.80905e+06	4.84592e+06	4.84592e+06	4.82745e+06	4.44301e+06	5.28288e+06	5.25103e+06	5.25469e+06	5.28266e+06	5.28288e+06	5.28288e+06
Arg0177_PuertoRico	728738	511247	511598	728738	728738	728738	728738	515252	753515	602731	410501	602731	427962	602731	774748	782180	782180	1.09811e+06	1.13729e+06	1.13729e+06	1.09811e+06	1.03078e+06	854689	2031.77	2031.77	2031.77	37780.6	2031.77	2031.77	37780.6	1419.5	1419.5	2031.77	37780.6	1935.37	37780.6	513059	513059	513059	481490	481490	501177	854703	2031.77	33314.4	32294.3	1935.37	2031.77	2031.77
Arg0178_PuertoRico	728738	511247	511598	728738	728738	728738	728738	515252	753515	602731	410501	602731	427962	602731	774748	782180	782180	1.09811e+06	1.13729e+06	1.13729e+06	1.09811e+06	1.03078e+06	854689	2031.77	2031.77	2031.77	37780.6	2031.77	2031.77	37780.6	1419.5	1419.5	2031.77	37780.6	1935.37	37780.6	513059	513059	513059	481490	481490	501177	854703	2031.77	33314.4	32294.3	1935.37	2031.77	2031.77
Arg0939_CostaRica	2.51475e+06	2471396	2.46944e+06	2.51475e+06	2.51475e+06	2.51475e+06	2.51475e+06	2.47252e+06	2.54121e+06	2.53708e+06	2.44753e+06	2.53708e+06	2.45365e+06	2.53708e+06	2.51679e+06	2.51592e+06	2.51592e+06	1.22997e+06	1.27775e+06	1.27775e+06	1.22997e+06	1.29609e+06	1.62467e+06	2.07176e+06	2.07176e+06	2.07176e+06	2.10836e+06	2.07176e+06	2.07176e+06	2.10836e+06	2.07256e+06	2.07256e+06	2.07176e+06	2.10836e+06	2.06959e+06	2.10836e+06	1.68405e+06	1.68405e+06	1.68405e+06	1.6927e+06	1.6927e+06	1.67941e+06	1.62467e+06	2.07176e+06	2.0524e+06	2.04467e+06	2.06959e+06	2.07176e+06	2.07176e+06
SDP62033-13_USA	6.00569e+06	5.7731e+06	5.77436e+06	6.00569e+06	6.00569e+06	6.00569e+06	6.00569e+06	5.77788e+06	6.03087e+06	5.86589e+06	5.63026e+06	5.86589e+06	5.65765e+06	5.86589e+06	6.04898e+06	6.05564e+06	6.05564e+06	4.3334e+06	4.25796e+06	4.25796e+06	4.3334e+06	4.37263e+06	4.43568e+06	5276175	5276175	5276175	5.29136e+06	5276175	5276175	5.29136e+06	5.27886e+06	5.27886e+06	5276175	5.29136e+06	5.27595e+06	5.29136e+06	4.80155e+06	4.80155e+06	4.80155e+06	4.8384e+06	4.8384e+06	4.8199e+06	4.43567e+06	5276175	5.24432e+06	5.24793e+06	5.27595e+06	5276175	5276175
[truncated: 37 more columns]
